# Supplementary material for: Comparative genome analysis of 15 clinical Shigella flexneri strains regarding virulence and antibiotic resistance
Source: AIMS Microbiol. 2019 Aug 13;5(3):205–22. doi: 10.3934/microbiol.2019.3.205 (PMC6787350; doi:10.3934/microbiol.2019.3.205)
Supplement: Supplementary file 2 [file microbiol-05-03-205-s002.xlsx]

## Sheet: Table S2
Gene	Annotation	No. isolates	No. sequences	Min group size nuc	Max group size nuc	Avg group size nuc	S13016	S13028	S13048	S13068	S13073	S13091	S13109	S13126	S14007	S14013	S14046	S14131	S15008	S15054	S15097
group_135	hypothetical protein	15	15	530	707	695	1	1	1	1	1	1	1	1	1	1	1	1	1	1	1
group_137	hypothetical protein	15	15	1115	1427	1406	1	1	1	1	1	1	1	1	1	1	1	1	1	1	1
nagD_1	Ribonucleotide monophosphatase NagD	15	15	245	752	278	1	1	1	1	1	1	1	1	1	1	1	1	1	1	1
dacC_1	D-alanyl-D-alanine carboxypeptidase DacC	15	15	965	1202	980	1	1	1	1	1	1	1	1	1	1	1	1	1	1	1
ybiO	Moderate conductance mechanosensitive channel YbiO	15	15	263	2063	1943	1	1	1	1	1	1	1	1	1	1	1	1	1	1	1
group_148	hypothetical protein	15	15	761	1703	1588	1	1	1	1	1	1	1	1	1	1	1	1	1	1	1
fryA_1	Multiphosphoryl transfer protein 1	15	15	2186	2495	2474	1	1	1	1	1	1	1	1	1	1	1	1	1	1	1
pspF	Psp operon transcriptional activator	15	15	665	977	956	1	1	1	1	1	1	1	1	1	1	1	1	1	1	1
fryA_2	Multiphosphoryl transfer protein 1	15	15	899	1103	1089	1	1	1	1	1	1	1	1	1	1	1	1	1	1	1
group_155	hypothetical protein	15	15	224	617	250	1	1	1	1	1	1	1	1	1	1	1	1	1	1	1
hyfB_2	Hydrogenase-4 component B	15	15	977	1349	1324	1	1	1	1	1	1	1	1	1	1	1	1	1	1	1
ybaT	Inner membrane transport protein YbaT	15	15	224	1292	1220	1	1	1	1	1	1	1	1	1	1	1	1	1	1	1
glsA1	Glutaminase 1	15	15	617	932	911	1	1	1	1	1	1	1	1	1	1	1	1	1	1	1
maa_1	Maltose O-acetyltransferase	15	16	143	551	183	1	1	1	1	1	1	1	1	1	1	1	1	1	1	1
pdeB	putative cyclic di-GMP phosphodiesterase PdeB	15	15	1037	1550	1515	1	1	1	1	1	1	1	1	1	1	1	1	1	1	1
scpA	Methylmalonyl-CoA mutase	15	15	1787	2144	2120	1	1	1	1	1	1	1	1	1	1	1	1	1	1	1
flgL_2	Flagellar hook-associated protein 3	15	15	551	953	577	1	1	1	1	1	1	1	1	1	1	1	1	1	1	1
yphF	hypothetical protein	15	15	557	983	585	1	1	1	1	1	1	1	1	1	1	1	1	1	1	1
group_182	hypothetical protein	15	15	455	677	662	1	1	1	1	1	1	1	1	1	1	1	1	1	1	1
malZ	Maltodextrin glucosidase	15	15	1421	1817	1790	1	1	1	1	1	1	1	1	1	1	1	1	1	1	1
araB	Ribulokinase	15	15	1343	1700	1676	1	1	1	1	1	1	1	1	1	1	1	1	1	1	1
srpC	Solvent efflux pump outer membrane protein SrpC	15	15	1088	1436	1111	1	1	1	1	1	1	1	1	1	1	1	1	1	1	1
rihB	Pyrimidine-specific ribonucleoside hydrolase RihB	15	15	791	941	931	1	1	1	1	1	1	1	1	1	1	1	1	1	1	1
hdfR_3	HTH-type transcriptional regulator HdfR	15	15	593	839	822	1	1	1	1	1	1	1	1	1	1	1	1	1	1	1
ygjK	Glucosidase YgjK	15	15	1694	2351	2307	1	1	1	1	1	1	1	1	1	1	1	1	1	1	1
hyfB_3	Hydrogenase-4 component B	15	15	734	1841	1523	1	1	1	1	1	1	1	1	1	1	1	1	1	1	1
fdnG_1	Formate dehydrogenase, nitrate-inducible, major subunit	15	15	587	587	587	1	1	1	1	1	1	1	1	1	1	1	1	1	1	1
group_2055	hypothetical protein	15	15	758	758	758	1	1	1	1	1	1	1	1	1	1	1	1	1	1	1
group_2056	hypothetical protein	15	15	1070	1070	1070	1	1	1	1	1	1	1	1	1	1	1	1	1	1	1
group_2057	IS3 family transposase ISEc16	15	15	392	392	392	1	1	1	1	1	1	1	1	1	1	1	1	1	1	1
fliK	Flagellar hook-length control protein	15	15	1127	1127	1127	1	1	1	1	1	1	1	1	1	1	1	1	1	1	1
aroL	Shikimate kinase 2	15	15	524	524	524	1	1	1	1	1	1	1	1	1	1	1	1	1	1	1
cfxP	Phosphoribulokinase, plasmid	15	15	869	869	869	1	1	1	1	1	1	1	1	1	1	1	1	1	1	1
pdeA_2	putative cyclic di-GMP phosphodiesterase PdeA	15	15	626	626	626	1	1	1	1	1	1	1	1	1	1	1	1	1	1	1
group_2062	hypothetical protein	15	15	1022	1022	1022	1	1	1	1	1	1	1	1	1	1	1	1	1	1	1
rluA	Ribosomal large subunit pseudouridine synthase A	15	15	659	659	659	1	1	1	1	1	1	1	1	1	1	1	1	1	1	1
pdeF_1	Cyclic di-GMP phosphodiesterase PdeF	15	15	1136	1136	1136	1	1	1	1	1	1	1	1	1	1	1	1	1	1	1
bamC	Outer membrane protein assembly factor BamC	15	15	1034	1034	1034	1	1	1	1	1	1	1	1	1	1	1	1	1	1	1
gloB	Hydroxyacylglutathione hydrolase GloB	15	15	755	755	755	1	1	1	1	1	1	1	1	1	1	1	1	1	1	1
puuR	HTH-type transcriptional regulator PuuR	15	15	557	557	557	1	1	1	1	1	1	1	1	1	1	1	1	1	1	1
hldD	ADP-L-glycero-D-manno-heptose-6-epimerase	15	15	932	932	932	1	1	1	1	1	1	1	1	1	1	1	1	1	1	1
xerC_1	Tyrosine recombinase XerC	15	15	485	485	485	1	1	1	1	1	1	1	1	1	1	1	1	1	1	1
edd	Phosphogluconate dehydratase	15	15	644	1811	1733	1	1	1	1	1	1	1	1	1	1	1	1	1	1	1
ugpC_2	sn-glycerol-3-phosphate import ATP-binding protein UgpC	15	15	968	968	968	1	1	1	1	1	1	1	1	1	1	1	1	1	1	1
dcuB	Anaerobic C4-dicarboxylate transporter DcuB	15	15	1340	1340	1340	1	1	1	1	1	1	1	1	1	1	1	1	1	1	1
uppP	Undecaprenyl-diphosphatase	15	15	821	821	821	1	1	1	1	1	1	1	1	1	1	1	1	1	1	1
yiaA	Inner membrane protein YiaA	15	15	437	437	437	1	1	1	1	1	1	1	1	1	1	1	1	1	1	1
speA	Biosynthetic arginine decarboxylase	15	15	1976	1976	1976	1	1	1	1	1	1	1	1	1	1	1	1	1	1	1
yghA	putative oxidoreductase YghA	15	15	884	884	884	1	1	1	1	1	1	1	1	1	1	1	1	1	1	1
tatC	Sec-independent protein translocase protein TatC	15	15	776	776	776	1	1	1	1	1	1	1	1	1	1	1	1	1	1	1
group_2077	hypothetical protein	15	15	872	872	872	1	1	1	1	1	1	1	1	1	1	1	1	1	1	1
malK	Maltose/maltodextrin import ATP-binding protein MalK	15	15	1115	1115	1115	1	1	1	1	1	1	1	1	1	1	1	1	1	1	1
folK	2-amino-4-hydroxy-6-hydroxymethyldihydropteridine pyrophosphokinase	15	15	479	479	479	1	1	1	1	1	1	1	1	1	1	1	1	1	1	1
fliA_2	RNA polymerase sigma factor FliA	15	15	485	719	500	1	1	1	1	1	1	1	1	1	1	1	1	1	1	1
def	Peptide deformylase	15	15	509	509	509	1	1	1	1	1	1	1	1	1	1	1	1	1	1	1
group_2081	hypothetical protein	15	15	185	185	185	1	1	1	1	1	1	1	1	1	1	1	1	1	1	1
pspG	Phage shock protein G	15	15	242	242	242	1	1	1	1	1	1	1	1	1	1	1	1	1	1	1
uhpT	Hexose-6-phosphate:phosphate antiporter	15	15	1391	1391	1391	1	1	1	1	1	1	1	1	1	1	1	1	1	1	1
osmC	Peroxiredoxin OsmC	15	15	431	431	431	1	1	1	1	1	1	1	1	1	1	1	1	1	1	1
yejG	putative protein YejG	15	15	344	344	344	1	1	1	1	1	1	1	1	1	1	1	1	1	1	1
dgoD_2	D-galactonate dehydratase	15	15	929	929	929	1	1	1	1	1	1	1	1	1	1	1	1	1	1	1
aceE	Pyruvate dehydrogenase E1 component	15	15	2663	2663	2663	1	1	1	1	1	1	1	1	1	1	1	1	1	1	1
potA_1	Spermidine/putrescine import ATP-binding protein PotA	15	15	1136	1136	1136	1	1	1	1	1	1	1	1	1	1	1	1	1	1	1
agp	Glucose-1-phosphatase	15	15	1241	1241	1241	1	1	1	1	1	1	1	1	1	1	1	1	1	1	1
nadC_2	Nicotinate-nucleotide pyrophosphorylase [carboxylating]	15	15	854	854	854	1	1	1	1	1	1	1	1	1	1	1	1	1	1	1
dmsC_2	Anaerobic dimethyl sulfoxide reductase chain C	15	15	791	791	791	1	1	1	1	1	1	1	1	1	1	1	1	1	1	1
group_2092	hypothetical protein	15	15	491	491	491	1	1	1	1	1	1	1	1	1	1	1	1	1	1	1
yidA	Sugar phosphatase YidA	15	15	812	812	812	1	1	1	1	1	1	1	1	1	1	1	1	1	1	1
group_2094	hypothetical protein	15	15	281	281	281	1	1	1	1	1	1	1	1	1	1	1	1	1	1	1
srlR_1	Glucitol operon repressor	15	15	749	749	749	1	1	1	1	1	1	1	1	1	1	1	1	1	1	1
fldA	Flavodoxin 1	15	15	530	530	530	1	1	1	1	1	1	1	1	1	1	1	1	1	1	1
group_2097	Putative thiazole biosynthetic enzyme	15	15	1286	1286	1286	1	1	1	1	1	1	1	1	1	1	1	1	1	1	1
group_2098	hypothetical protein	15	15	419	419	419	1	1	1	1	1	1	1	1	1	1	1	1	1	1	1
metI	D-methionine transport system permease protein MetI	15	15	653	653	653	1	1	1	1	1	1	1	1	1	1	1	1	1	1	1
ytfQ_1	ABC transporter periplasmic-binding protein YtfQ	15	15	473	719	653	1	1	1	1	1	1	1	1	1	1	1	1	1	1	1
mdtC	Multidrug resistance protein MdtC	15	15	3065	3065	3065	1	1	1	1	1	1	1	1	1	1	1	1	1	1	1
dapA	4-hydroxy-tetrahydrodipicolinate synthase	15	15	878	878	878	1	1	1	1	1	1	1	1	1	1	1	1	1	1	1
nikA	Nickel-binding periplasmic protein	15	15	1574	1574	1574	1	1	1	1	1	1	1	1	1	1	1	1	1	1	1
rpsB	30S ribosomal protein S2	15	15	725	725	725	1	1	1	1	1	1	1	1	1	1	1	1	1	1	1
flgK_1	Flagellar hook-associated protein 1	15	15	824	824	824	1	1	1	1	1	1	1	1	1	1	1	1	1	1	1
group_2105	hypothetical protein	15	15	245	245	245	1	1	1	1	1	1	1	1	1	1	1	1	1	1	1
dmlR_2	HTH-type transcriptional regulator DmlR	15	15	929	929	929	1	1	1	1	1	1	1	1	1	1	1	1	1	1	1
cpxR	Transcriptional regulatory protein CpxR	15	15	698	698	698	1	1	1	1	1	1	1	1	1	1	1	1	1	1	1
coaD	Phosphopantetheine adenylyltransferase	15	15	479	479	479	1	1	1	1	1	1	1	1	1	1	1	1	1	1	1
group_2109	hypothetical protein	15	15	353	353	353	1	1	1	1	1	1	1	1	1	1	1	1	1	1	1
cra	Catabolite repressor/activator	15	15	1004	1004	1004	1	1	1	1	1	1	1	1	1	1	1	1	1	1	1
yhcO	putative protein YhcO	15	15	272	272	272	1	1	1	1	1	1	1	1	1	1	1	1	1	1	1
slyD	FKBP-type peptidyl-prolyl cis-trans isomerase SlyD	15	15	590	590	590	1	1	1	1	1	1	1	1	1	1	1	1	1	1	1
group_2115	hypothetical protein	15	15	239	239	239	1	1	1	1	1	1	1	1	1	1	1	1	1	1	1
ccmH_1	Cytochrome c-type biogenesis protein CcmH	15	15	1052	1052	1052	1	1	1	1	1	1	1	1	1	1	1	1	1	1	1
group_2117	hypothetical protein	15	15	290	290	290	1	1	1	1	1	1	1	1	1	1	1	1	1	1	1
group_2118	hypothetical protein	15	15	380	380	380	1	1	1	1	1	1	1	1	1	1	1	1	1	1	1
rsxG	Electron transport complex subunit RsxG	15	15	620	620	620	1	1	1	1	1	1	1	1	1	1	1	1	1	1	1
tsgA	Protein TsgA	15	15	683	1181	1147	1	1	1	1	1	1	1	1	1	1	1	1	1	1	1
sufE	Cysteine desulfuration protein SufE	15	15	416	416	416	1	1	1	1	1	1	1	1	1	1	1	1	1	1	1
trpR	Trp operon repressor	15	15	296	296	296	1	1	1	1	1	1	1	1	1	1	1	1	1	1	1
yghU	Disulfide-bond oxidoreductase YghU	15	15	866	866	866	1	1	1	1	1	1	1	1	1	1	1	1	1	1	1
gshB	Glutathione synthetase	15	15	950	950	950	1	1	1	1	1	1	1	1	1	1	1	1	1	1	1
group_2124	tRNA-Met(cat)	15	15	75	75	75	1	1	1	1	1	1	1	1	1	1	1	1	1	1	1
group_2125	hypothetical protein	15	15	224	224	224	1	1	1	1	1	1	1	1	1	1	1	1	1	1	1
dtpB_2	Dipeptide and tripeptide permease B	15	15	290	290	290	1	1	1	1	1	1	1	1	1	1	1	1	1	1	1
ybiA	N-glycosidase YbiA	15	15	449	449	449	1	1	1	1	1	1	1	1	1	1	1	1	1	1	1
rplQ	50S ribosomal protein L17	15	15	383	383	383	1	1	1	1	1	1	1	1	1	1	1	1	1	1	1
can	Carbonic anhydrase 2	15	15	662	662	662	1	1	1	1	1	1	1	1	1	1	1	1	1	1	1
efp	Elongation factor P	15	15	566	566	566	1	1	1	1	1	1	1	1	1	1	1	1	1	1	1
acpP_1	Acyl carrier protein	15	15	236	236	236	1	1	1	1	1	1	1	1	1	1	1	1	1	1	1
group_2132	hypothetical protein	15	15	758	758	758	1	1	1	1	1	1	1	1	1	1	1	1	1	1	1
qseC	Sensor protein QseC	15	15	1274	1274	1274	1	1	1	1	1	1	1	1	1	1	1	1	1	1	1
fdnH_1	Formate dehydrogenase, nitrate-inducible, iron-sulfur subunit	15	15	986	986	986	1	1	1	1	1	1	1	1	1	1	1	1	1	1	1
murP	PTS system N-acetylmuramic acid-specific EIIBC component	15	15	1424	1424	1424	1	1	1	1	1	1	1	1	1	1	1	1	1	1	1
rnhB	Ribonuclease HII	15	15	596	596	596	1	1	1	1	1	1	1	1	1	1	1	1	1	1	1
yshB	putative protein YshB	15	15	110	110	110	1	1	1	1	1	1	1	1	1	1	1	1	1	1	1
zapC	Cell division protein ZapC	15	15	542	542	542	1	1	1	1	1	1	1	1	1	1	1	1	1	1	1
bcsQ	Cellulose biosynthesis protein BcsQ	15	15	752	752	752	1	1	1	1	1	1	1	1	1	1	1	1	1	1	1
ydhU	Putative cytochrome YdhU	15	15	785	785	785	1	1	1	1	1	1	1	1	1	1	1	1	1	1	1
group_2141	hypothetical protein	15	15	563	563	563	1	1	1	1	1	1	1	1	1	1	1	1	1	1	1
sseA	3-mercaptopyruvate sulfurtransferase	15	15	386	386	386	1	1	1	1	1	1	1	1	1	1	1	1	1	1	1
cobT	Nicotinate-nucleotide--dimethylbenzimidazole phosphoribosyltransferase	15	15	1079	1079	1079	1	1	1	1	1	1	1	1	1	1	1	1	1	1	1
malX	PTS system maltose-specific EIICB component	15	15	1592	1592	1592	1	1	1	1	1	1	1	1	1	1	1	1	1	1	1
group_2145	hypothetical protein	15	15	158	158	158	1	1	1	1	1	1	1	1	1	1	1	1	1	1	1
pfkA	ATP-dependent 6-phosphofructokinase isozyme 1	15	15	962	962	962	1	1	1	1	1	1	1	1	1	1	1	1	1	1	1
group_2147	hypothetical protein	15	15	635	635	635	1	1	1	1	1	1	1	1	1	1	1	1	1	1	1
rpsT	30S ribosomal protein S20	15	15	263	263	263	1	1	1	1	1	1	1	1	1	1	1	1	1	1	1
fdhF_2	Formate dehydrogenase H	15	15	1412	1412	1412	1	1	1	1	1	1	1	1	1	1	1	1	1	1	1
yhdJ_1	DNA adenine methyltransferase YhdJ	15	15	329	884	847	1	1	1	1	1	1	1	1	1	1	1	1	1	1	1
aceF	Dihydrolipoyllysine-residue acetyltransferase component of pyruvate dehydrogenase complex	15	15	1880	1880	1880	1	1	1	1	1	1	1	1	1	1	1	1	1	1	1
kbaZ	D-tagatose-1,6-bisphosphate aldolase subunit KbaZ	15	15	1280	1280	1280	1	1	1	1	1	1	1	1	1	1	1	1	1	1	1
hscA	Chaperone protein HscA	15	15	1850	1850	1850	1	1	1	1	1	1	1	1	1	1	1	1	1	1	1
aer_1	Aerotaxis receptor	15	15	401	401	401	1	1	1	1	1	1	1	1	1	1	1	1	1	1	1
plsB	Glycerol-3-phosphate acyltransferase	15	15	2423	2423	2423	1	1	1	1	1	1	1	1	1	1	1	1	1	1	1
glnQ_3	Glutamine transport ATP-binding protein GlnQ	15	15	758	758	758	1	1	1	1	1	1	1	1	1	1	1	1	1	1	1
uhpA	Transcriptional regulatory protein UhpA	15	15	590	590	590	1	1	1	1	1	1	1	1	1	1	1	1	1	1	1
group_2157	hypothetical protein	15	15	719	719	719	1	1	1	1	1	1	1	1	1	1	1	1	1	1	1
ybjJ	Inner membrane protein YbjJ	15	15	1127	1127	1127	1	1	1	1	1	1	1	1	1	1	1	1	1	1	1
yggX	putative Fe(2+)-trafficking protein	15	15	275	275	275	1	1	1	1	1	1	1	1	1	1	1	1	1	1	1
hlyE_1	Hemolysin E, chromosomal	15	15	260	671	570	1	1	1	1	1	1	1	1	1	1	1	1	1	1	1
group_2160	hypothetical protein	15	15	2003	2003	2003	1	1	1	1	1	1	1	1	1	1	1	1	1	1	1
nanK	N-acetylmannosamine kinase	15	15	875	875	875	1	1	1	1	1	1	1	1	1	1	1	1	1	1	1
yqjA	Inner membrane protein YqjA	15	15	662	662	662	1	1	1	1	1	1	1	1	1	1	1	1	1	1	1
ssuC_1	Putative aliphatic sulfonates transport permease protein SsuC	15	15	653	653	653	1	1	1	1	1	1	1	1	1	1	1	1	1	1	1
cmoA	Carboxy-S-adenosyl-L-methionine synthase	15	15	743	743	743	1	1	1	1	1	1	1	1	1	1	1	1	1	1	1
grxC	Glutaredoxin 3	15	15	251	251	251	1	1	1	1	1	1	1	1	1	1	1	1	1	1	1
elaD	Protease ElaD	15	15	194	194	194	1	1	1	1	1	1	1	1	1	1	1	1	1	1	1
iucC	Aerobactin synthase	15	15	1742	1742	1742	1	1	1	1	1	1	1	1	1	1	1	1	1	1	1
rpsH	30S ribosomal protein S8	15	15	392	392	392	1	1	1	1	1	1	1	1	1	1	1	1	1	1	1
iscU	Iron-sulfur cluster assembly scaffold protein IscU	15	15	386	386	386	1	1	1	1	1	1	1	1	1	1	1	1	1	1	1
gdhA_1	NADP-specific glutamate dehydrogenase	15	15	1166	1343	1177	1	1	1	1	1	1	1	1	1	1	1	1	1	1	1
glnK	Nitrogen regulatory protein P-II 2	15	15	338	338	338	1	1	1	1	1	1	1	1	1	1	1	1	1	1	1
group_2171	hypothetical protein	15	15	305	305	305	1	1	1	1	1	1	1	1	1	1	1	1	1	1	1
ychF	Ribosome-binding ATPase YchF	15	15	1091	1091	1091	1	1	1	1	1	1	1	1	1	1	1	1	1	1	1
purE	N5-carboxyaminoimidazole ribonucleotide mutase	15	15	509	509	509	1	1	1	1	1	1	1	1	1	1	1	1	1	1	1
pduV	Propanediol utilization protein PduV	15	15	479	479	479	1	1	1	1	1	1	1	1	1	1	1	1	1	1	1
group_2175	hypothetical protein	15	15	107	107	107	1	1	1	1	1	1	1	1	1	1	1	1	1	1	1
gltA	Citrate synthase	15	15	1283	1283	1283	1	1	1	1	1	1	1	1	1	1	1	1	1	1	1
ygaV	putative HTH-type transcriptional regulator YgaV	15	15	299	299	299	1	1	1	1	1	1	1	1	1	1	1	1	1	1	1
araF_2	L-arabinose-binding periplasmic protein	15	15	548	548	548	1	1	1	1	1	1	1	1	1	1	1	1	1	1	1
dmsB_1	Anaerobic dimethyl sulfoxide reductase chain B	15	15	617	617	617	1	1	1	1	1	1	1	1	1	1	1	1	1	1	1
gfcB_1	putative lipoprotein GfcB	15	15	638	638	638	1	1	1	1	1	1	1	1	1	1	1	1	1	1	1
group_2181	hypothetical protein	15	15	632	632	632	1	1	1	1	1	1	1	1	1	1	1	1	1	1	1
pphA	Serine/threonine-protein phosphatase 1	15	15	449	449	449	1	1	1	1	1	1	1	1	1	1	1	1	1	1	1
ispF	2-C-methyl-D-erythritol 2,4-cyclodiphosphate synthase	15	15	479	479	479	1	1	1	1	1	1	1	1	1	1	1	1	1	1	1
mfd	Transcription-repair-coupling factor	15	15	3494	3494	3494	1	1	1	1	1	1	1	1	1	1	1	1	1	1	1
hscB	Co-chaperone protein HscB	15	15	515	515	515	1	1	1	1	1	1	1	1	1	1	1	1	1	1	1
secM	Secretion monitor	15	15	587	587	587	1	1	1	1	1	1	1	1	1	1	1	1	1	1	1
fkpB	FKBP-type 16 kDa peptidyl-prolyl cis-trans isomerase	15	15	449	449	449	1	1	1	1	1	1	1	1	1	1	1	1	1	1	1
lpxC	UDP-3-O-acyl-N-acetylglucosamine deacetylase	15	15	917	917	917	1	1	1	1	1	1	1	1	1	1	1	1	1	1	1
carA	Carbamoyl-phosphate synthase small chain	15	15	1148	1148	1148	1	1	1	1	1	1	1	1	1	1	1	1	1	1	1
dppA	Periplasmic dipeptide transport protein	15	15	1028	1607	1568	1	1	1	1	1	1	1	1	1	1	1	1	1	1	1
ycgJ	putative methyltransferase YcgJ	15	15	770	770	770	1	1	1	1	1	1	1	1	1	1	1	1	1	1	1
map	Methionine aminopeptidase	15	15	794	794	794	1	1	1	1	1	1	1	1	1	1	1	1	1	1	1
yojI	ABC transporter ATP-binding/permease protein YojI	15	15	1643	1643	1643	1	1	1	1	1	1	1	1	1	1	1	1	1	1	1
plsY	putative glycerol-3-phosphate acyltransferase	15	15	617	617	617	1	1	1	1	1	1	1	1	1	1	1	1	1	1	1
hemE	Uroporphyrinogen decarboxylase	15	15	1064	1064	1064	1	1	1	1	1	1	1	1	1	1	1	1	1	1	1
group_2195	tRNA-Met(cat)	15	15	75	75	75	1	1	1	1	1	1	1	1	1	1	1	1	1	1	1
yhcH	putative protein YhcH	15	15	464	464	464	1	1	1	1	1	1	1	1	1	1	1	1	1	1	1
rpmC	50S ribosomal protein L29	15	15	191	191	191	1	1	1	1	1	1	1	1	1	1	1	1	1	1	1
ymiA	putative protein YmiA	15	15	128	128	128	1	1	1	1	1	1	1	1	1	1	1	1	1	1	1
tisB	Small toxic protein TisB	15	15	89	89	89	1	1	1	1	1	1	1	1	1	1	1	1	1	1	1
gatA	PTS system galactitol-specific EIIA component	15	15	452	452	452	1	1	1	1	1	1	1	1	1	1	1	1	1	1	1
aspA	Aspartate ammonia-lyase	15	15	1436	1436	1436	1	1	1	1	1	1	1	1	1	1	1	1	1	1	1
lacC	Tagatose-6-phosphate kinase	15	15	938	938	938	1	1	1	1	1	1	1	1	1	1	1	1	1	1	1
sixA	Phosphohistidine phosphatase SixA	15	15	485	485	485	1	1	1	1	1	1	1	1	1	1	1	1	1	1	1
ccmF_2	Cytochrome c-type biogenesis protein CcmF	15	15	1622	1622	1622	1	1	1	1	1	1	1	1	1	1	1	1	1	1	1
aaaT	L-amino acid N-acetyltransferase AaaT	15	15	488	488	488	1	1	1	1	1	1	1	1	1	1	1	1	1	1	1
sdhC	Succinate dehydrogenase cytochrome b556 subunit	15	15	404	404	404	1	1	1	1	1	1	1	1	1	1	1	1	1	1	1
ibaG	Acid stress protein IbaG	15	15	269	269	269	1	1	1	1	1	1	1	1	1	1	1	1	1	1	1
ycaC	putative hydrolase YcaC	15	15	626	626	626	1	1	1	1	1	1	1	1	1	1	1	1	1	1	1
pntB	NAD(P) transhydrogenase subunit beta	15	15	1388	1388	1388	1	1	1	1	1	1	1	1	1	1	1	1	1	1	1
rhlE	ATP-dependent RNA helicase RhlE	15	15	1220	1220	1220	1	1	1	1	1	1	1	1	1	1	1	1	1	1	1
group_2211	hypothetical protein	15	15	722	722	722	1	1	1	1	1	1	1	1	1	1	1	1	1	1	1
wecH	O-acetyltransferase WecH	15	15	995	995	995	1	1	1	1	1	1	1	1	1	1	1	1	1	1	1
amiA	N-acetylmuramoyl-L-alanine amidase AmiA	15	15	869	869	869	1	1	1	1	1	1	1	1	1	1	1	1	1	1	1
epmA	Elongation factor P--(R)-beta-lysine ligase	15	15	977	977	977	1	1	1	1	1	1	1	1	1	1	1	1	1	1	1
hemL	Glutamate-1-semialdehyde 2,1-aminomutase	15	15	1280	1280	1280	1	1	1	1	1	1	1	1	1	1	1	1	1	1	1
fiu_3	Catecholate siderophore receptor Fiu	15	15	1175	1175	1175	1	1	1	1	1	1	1	1	1	1	1	1	1	1	1
group_2217	hypothetical protein	15	15	146	146	146	1	1	1	1	1	1	1	1	1	1	1	1	1	1	1
murA	UDP-N-acetylglucosamine 1-carboxyvinyltransferase	15	15	1259	1259	1259	1	1	1	1	1	1	1	1	1	1	1	1	1	1	1
lptE	LPS-assembly lipoprotein LptE	15	15	581	581	581	1	1	1	1	1	1	1	1	1	1	1	1	1	1	1
group_2220	hypothetical protein	15	15	518	518	518	1	1	1	1	1	1	1	1	1	1	1	1	1	1	1
pqiB	Paraquat-inducible protein B	15	15	1640	1640	1640	1	1	1	1	1	1	1	1	1	1	1	1	1	1	1
clsA	Cardiolipin synthase A	15	15	1460	1460	1460	1	1	1	1	1	1	1	1	1	1	1	1	1	1	1
iucB	N(6)-hydroxylysine O-acetyltransferase	15	15	947	947	947	1	1	1	1	1	1	1	1	1	1	1	1	1	1	1
group_2224	hypothetical protein	15	15	620	620	620	1	1	1	1	1	1	1	1	1	1	1	1	1	1	1
group_2225	hypothetical protein	15	15	395	395	395	1	1	1	1	1	1	1	1	1	1	1	1	1	1	1
ftnA_1	Bacterial non-heme ferritin	15	15	497	497	497	1	1	1	1	1	1	1	1	1	1	1	1	1	1	1
grxA	Glutaredoxin 1	15	15	257	257	257	1	1	1	1	1	1	1	1	1	1	1	1	1	1	1
metE	5-methyltetrahydropteroyltriglutamate--homocysteine methyltransferase	15	15	2261	2261	2261	1	1	1	1	1	1	1	1	1	1	1	1	1	1	1
pspB_2	Putative phosphoserine phosphatase 2	15	15	647	647	647	1	1	1	1	1	1	1	1	1	1	1	1	1	1	1
fliP	Flagellar biosynthetic protein FliP	15	15	254	737	704	1	1	1	1	1	1	1	1	1	1	1	1	1	1	1
hpf_2	Putative metal ABC transporter substrate-binding protein Hpf	15	15	914	914	914	1	1	1	1	1	1	1	1	1	1	1	1	1	1	1
arcA	Aerobic respiration control protein ArcA	15	15	716	716	716	1	1	1	1	1	1	1	1	1	1	1	1	1	1	1
manY	PTS system mannose-specific EIIC component	15	15	800	800	800	1	1	1	1	1	1	1	1	1	1	1	1	1	1	1
xylR_2	Xylose operon regulatory protein	15	15	536	536	536	1	1	1	1	1	1	1	1	1	1	1	1	1	1	1
group_2234	hypothetical protein	15	15	347	347	347	1	1	1	1	1	1	1	1	1	1	1	1	1	1	1
lutC	Lactate utilization protein C	15	15	695	695	695	1	1	1	1	1	1	1	1	1	1	1	1	1	1	1
fldB	Flavodoxin 2	15	15	521	521	521	1	1	1	1	1	1	1	1	1	1	1	1	1	1	1
wecC	UDP-N-acetyl-D-mannosamine dehydrogenase	15	15	1262	1262	1262	1	1	1	1	1	1	1	1	1	1	1	1	1	1	1
yhdT	putative membrane protein YhdT	15	15	242	242	242	1	1	1	1	1	1	1	1	1	1	1	1	1	1	1
puuE	4-aminobutyrate aminotransferase PuuE	15	15	1265	1265	1265	1	1	1	1	1	1	1	1	1	1	1	1	1	1	1
thiS	Sulfur carrier protein ThiS	15	15	200	200	200	1	1	1	1	1	1	1	1	1	1	1	1	1	1	1
dmlR_1	HTH-type transcriptional regulator DmlR	15	15	971	971	971	1	1	1	1	1	1	1	1	1	1	1	1	1	1	1
flhD	Flagellar transcriptional regulator FlhD	15	15	191	191	191	1	1	1	1	1	1	1	1	1	1	1	1	1	1	1
ydgA_1	Protein YdgA	15	15	1508	1508	1508	1	1	1	1	1	1	1	1	1	1	1	1	1	1	1
rhaT_1	L-rhamnose-proton symporter	15	15	149	149	149	1	1	1	1	1	1	1	1	1	1	1	1	1	1	1
phoP	Transcriptional regulatory protein PhoP	15	15	671	671	671	1	1	1	1	1	1	1	1	1	1	1	1	1	1	1
group_2246	hypothetical protein	15	15	458	458	458	1	1	1	1	1	1	1	1	1	1	1	1	1	1	1
ulaB	Ascorbate-specific PTS system EIIB component	15	15	305	305	305	1	1	1	1	1	1	1	1	1	1	1	1	1	1	1
inaA	Protein InaA	15	15	650	650	650	1	1	1	1	1	1	1	1	1	1	1	1	1	1	1
trmB	tRNA (guanine-N(7)-)-methyltransferase	15	15	719	719	719	1	1	1	1	1	1	1	1	1	1	1	1	1	1	1
aceA	Isocitrate lyase	15	15	992	1304	1283	1	1	1	1	1	1	1	1	1	1	1	1	1	1	1
nuoF	NADH-quinone oxidoreductase subunit F	15	15	1337	1337	1337	1	1	1	1	1	1	1	1	1	1	1	1	1	1	1
group_2251	IS3 family transposase ISEc16	15	15	299	299	299	1	1	1	1	1	1	1	1	1	1	1	1	1	1	1
aaeA_1	p-hydroxybenzoic acid efflux pump subunit AaeA	15	15	932	932	932	1	1	1	1	1	1	1	1	1	1	1	1	1	1	1
group_2253	hypothetical protein	15	15	320	320	320	1	1	1	1	1	1	1	1	1	1	1	1	1	1	1
metJ	Met repressor	15	15	317	317	317	1	1	1	1	1	1	1	1	1	1	1	1	1	1	1
rraB	Regulator of ribonuclease activity B	15	15	416	416	416	1	1	1	1	1	1	1	1	1	1	1	1	1	1	1
ptsI	Phosphoenolpyruvate-protein phosphotransferase	15	15	1727	1727	1727	1	1	1	1	1	1	1	1	1	1	1	1	1	1	1
aceK_2	Isocitrate dehydrogenase kinase/phosphatase	15	15	1316	1316	1316	1	1	1	1	1	1	1	1	1	1	1	1	1	1	1
ychQ	Protein YchQ	15	15	392	392	392	1	1	1	1	1	1	1	1	1	1	1	1	1	1	1
tktB	Transketolase 2	15	15	2003	2003	2003	1	1	1	1	1	1	1	1	1	1	1	1	1	1	1
fhuF	Ferric iron reductase protein FhuF	15	15	788	788	788	1	1	1	1	1	1	1	1	1	1	1	1	1	1	1
proQ	RNA chaperone ProQ	15	15	698	698	698	1	1	1	1	1	1	1	1	1	1	1	1	1	1	1
tusE	Sulfurtransferase TusE	15	15	329	329	329	1	1	1	1	1	1	1	1	1	1	1	1	1	1	1
rfaF	ADP-heptose--LPS heptosyltransferase 2	15	15	1046	1046	1046	1	1	1	1	1	1	1	1	1	1	1	1	1	1	1
fabR	HTH-type transcriptional repressor FabR	15	15	704	704	704	1	1	1	1	1	1	1	1	1	1	1	1	1	1	1
mazG	Nucleoside triphosphate pyrophosphohydrolase	15	15	791	791	791	1	1	1	1	1	1	1	1	1	1	1	1	1	1	1
secB	Protein-export protein SecB	15	15	467	467	467	1	1	1	1	1	1	1	1	1	1	1	1	1	1	1
group_2267	hypothetical protein	15	15	371	371	371	1	1	1	1	1	1	1	1	1	1	1	1	1	1	1
artP	Arginine transport ATP-binding protein ArtP	15	15	728	728	728	1	1	1	1	1	1	1	1	1	1	1	1	1	1	1
fliT	Flagellar protein FliT	15	15	365	365	365	1	1	1	1	1	1	1	1	1	1	1	1	1	1	1
ispB	Octaprenyl diphosphate synthase	15	15	971	971	971	1	1	1	1	1	1	1	1	1	1	1	1	1	1	1
uraA	Uracil permease	15	15	1289	1289	1289	1	1	1	1	1	1	1	1	1	1	1	1	1	1	1
fliJ	Flagellar FliJ protein	15	15	344	344	344	1	1	1	1	1	1	1	1	1	1	1	1	1	1	1
rhaD	Rhamnulose-1-phosphate aldolase	15	15	641	641	641	1	1	1	1	1	1	1	1	1	1	1	1	1	1	1
uhpC	Membrane sensor protein UhpC	15	15	1319	1319	1319	1	1	1	1	1	1	1	1	1	1	1	1	1	1	1
rpmI	50S ribosomal protein L35	15	15	197	197	197	1	1	1	1	1	1	1	1	1	1	1	1	1	1	1
pgrR_1	HTH-type transcriptional regulator PgrR	15	15	515	515	515	1	1	1	1	1	1	1	1	1	1	1	1	1	1	1
yeeA	Inner membrane protein YeeA	15	15	347	347	347	1	1	1	1	1	1	1	1	1	1	1	1	1	1	1
rplY	50S ribosomal protein L25	15	15	284	284	284	1	1	1	1	1	1	1	1	1	1	1	1	1	1	1
chbG	Chitooligosaccharide deacetylase ChbG	15	15	758	758	758	1	1	1	1	1	1	1	1	1	1	1	1	1	1	1
dtpD	Dipeptide permease D	15	15	1481	1481	1481	1	1	1	1	1	1	1	1	1	1	1	1	1	1	1
nth	Endonuclease III	15	15	635	635	635	1	1	1	1	1	1	1	1	1	1	1	1	1	1	1
aroP	Aromatic amino acid transport protein AroP	15	15	1370	1370	1370	1	1	1	1	1	1	1	1	1	1	1	1	1	1	1
nanC	putative N-acetylneuraminic acid outer membrane channel protein NanC	15	15	716	716	716	1	1	1	1	1	1	1	1	1	1	1	1	1	1	1
cnu	OriC-binding nucleoid-associated protein	15	15	215	215	215	1	1	1	1	1	1	1	1	1	1	1	1	1	1	1
ytfF	Inner membrane protein YtfF	15	15	965	965	965	1	1	1	1	1	1	1	1	1	1	1	1	1	1	1
rplB	50S ribosomal protein L2	15	15	821	821	821	1	1	1	1	1	1	1	1	1	1	1	1	1	1	1
ubiX	Flavin prenyltransferase UbiX	15	15	569	569	569	1	1	1	1	1	1	1	1	1	1	1	1	1	1	1
group_2288	tRNA-Tyr(gta)	15	15	84	84	84	1	1	1	1	1	1	1	1	1	1	1	1	1	1	1
hyfB_1	Hydrogenase-4 component B	15	15	671	671	671	1	1	1	1	1	1	1	1	1	1	1	1	1	1	1
bcsC_2	hypothetical protein	15	15	182	602	365	1	1	1	1	1	1	1	1	1	1	1	1	1	1	1
lacG	Lactose transport system permease protein LacG	15	15	845	845	845	1	1	1	1	1	1	1	1	1	1	1	1	1	1	1
pepT	Peptidase T	15	15	1226	1226	1226	1	1	1	1	1	1	1	1	1	1	1	1	1	1	1
yafP	putative N-acetyltransferase YafP	15	15	374	374	374	1	1	1	1	1	1	1	1	1	1	1	1	1	1	1
recO	DNA repair protein RecO	15	15	728	728	728	1	1	1	1	1	1	1	1	1	1	1	1	1	1	1
group_2294	hypothetical protein	15	15	476	476	476	1	1	1	1	1	1	1	1	1	1	1	1	1	1	1
group_2295	hypothetical protein	15	15	203	203	203	1	1	1	1	1	1	1	1	1	1	1	1	1	1	1
xylA_2	Xylose isomerase	15	15	677	677	677	1	1	1	1	1	1	1	1	1	1	1	1	1	1	1
glnH	Glutamine-binding periplasmic protein	15	15	746	746	746	1	1	1	1	1	1	1	1	1	1	1	1	1	1	1
group_2298	hypothetical protein	15	15	395	395	395	1	1	1	1	1	1	1	1	1	1	1	1	1	1	1
group_2299	hypothetical protein	15	15	1205	1205	1205	1	1	1	1	1	1	1	1	1	1	1	1	1	1	1
ydhW	putative protein YdhW	15	15	365	638	619	1	1	1	1	1	1	1	1	1	1	1	1	1	1	1
yfeZ	Inner membrane protein YfeZ	15	15	449	449	449	1	1	1	1	1	1	1	1	1	1	1	1	1	1	1
yeeD	Putative sulfur carrier protein YeeD	15	15	227	227	227	1	1	1	1	1	1	1	1	1	1	1	1	1	1	1
mlaD	putative phospholipid ABC transporter-binding protein MlaD	15	15	551	551	551	1	1	1	1	1	1	1	1	1	1	1	1	1	1	1
nrfG	Formate-dependent nitrite reductase complex subunit NrfG	15	15	596	596	596	1	1	1	1	1	1	1	1	1	1	1	1	1	1	1
dcuR	Transcriptional regulatory protein DcuR	15	15	719	719	719	1	1	1	1	1	1	1	1	1	1	1	1	1	1	1
group_2305	hypothetical protein	15	15	218	218	218	1	1	1	1	1	1	1	1	1	1	1	1	1	1	1
fabI	Enoyl-[acyl-carrier-protein] reductase [NADH] FabI	15	15	788	788	788	1	1	1	1	1	1	1	1	1	1	1	1	1	1	1
kefC_1	Glutathione-regulated potassium-efflux system protein KefC	15	15	1673	1673	1673	1	1	1	1	1	1	1	1	1	1	1	1	1	1	1
ribF	Riboflavin biosynthesis protein RibF	15	15	941	941	941	1	1	1	1	1	1	1	1	1	1	1	1	1	1	1
yibN	putative protein YibN	15	15	431	431	431	1	1	1	1	1	1	1	1	1	1	1	1	1	1	1
kgtP	Alpha-ketoglutarate permease	15	15	1298	1298	1298	1	1	1	1	1	1	1	1	1	1	1	1	1	1	1
fabG_2	3-oxoacyl-[acyl-carrier-protein] reductase FabG	15	15	263	263	263	1	1	1	1	1	1	1	1	1	1	1	1	1	1	1
yhjB	Putative HTH-type transcriptional regulator YhjB	15	15	602	602	602	1	1	1	1	1	1	1	1	1	1	1	1	1	1	1
group_2313	hypothetical protein	15	15	278	278	278	1	1	1	1	1	1	1	1	1	1	1	1	1	1	1
yfdX	Protein YfdX	15	15	623	623	623	1	1	1	1	1	1	1	1	1	1	1	1	1	1	1
group_2315	hypothetical protein	15	15	128	128	128	1	1	1	1	1	1	1	1	1	1	1	1	1	1	1
fabB	3-oxoacyl-[acyl-carrier-protein] synthase 1	15	15	1241	1241	1241	1	1	1	1	1	1	1	1	1	1	1	1	1	1	1
group_2317	hypothetical protein	15	15	452	452	452	1	1	1	1	1	1	1	1	1	1	1	1	1	1	1
soxS	Regulatory protein SoxS	15	15	323	323	323	1	1	1	1	1	1	1	1	1	1	1	1	1	1	1
aphA	Class B acid phosphatase	15	15	713	713	713	1	1	1	1	1	1	1	1	1	1	1	1	1	1	1
hflD	High frequency lysogenization protein HflD	15	15	641	641	641	1	1	1	1	1	1	1	1	1	1	1	1	1	1	1
mntH	Divalent metal cation transporter MntH	15	15	1238	1238	1238	1	1	1	1	1	1	1	1	1	1	1	1	1	1	1
ybeY	Endoribonuclease YbeY	15	15	467	467	467	1	1	1	1	1	1	1	1	1	1	1	1	1	1	1
group_2323	hypothetical protein	15	15	1067	1067	1067	1	1	1	1	1	1	1	1	1	1	1	1	1	1	1
group_2324	hypothetical protein	15	15	311	311	311	1	1	1	1	1	1	1	1	1	1	1	1	1	1	1
bdcR	HTH-type transcriptional repressor BdcR	15	15	593	593	593	1	1	1	1	1	1	1	1	1	1	1	1	1	1	1
gapA	Glyceraldehyde-3-phosphate dehydrogenase A	15	15	995	995	995	1	1	1	1	1	1	1	1	1	1	1	1	1	1	1
group_2327	hypothetical protein	15	15	623	623	623	1	1	1	1	1	1	1	1	1	1	1	1	1	1	1
mepS_1	Murein DD-endopeptidase MepS/Murein LD-carboxypeptidase	15	15	566	566	566	1	1	1	1	1	1	1	1	1	1	1	1	1	1	1
yidG	Inner membrane protein YidG	15	15	362	362	362	1	1	1	1	1	1	1	1	1	1	1	1	1	1	1
lexA	LexA repressor	15	15	608	608	608	1	1	1	1	1	1	1	1	1	1	1	1	1	1	1
accD	Acetyl-coenzyme A carboxylase carboxyl transferase subunit beta	15	15	914	914	914	1	1	1	1	1	1	1	1	1	1	1	1	1	1	1
group_2332	hypothetical protein	15	15	269	269	269	1	1	1	1	1	1	1	1	1	1	1	1	1	1	1
rsmJ	Ribosomal RNA small subunit methyltransferase J	15	15	752	752	752	1	1	1	1	1	1	1	1	1	1	1	1	1	1	1
fmt	Methionyl-tRNA formyltransferase	15	15	947	947	947	1	1	1	1	1	1	1	1	1	1	1	1	1	1	1
group_2337	hypothetical protein	15	15	398	398	398	1	1	1	1	1	1	1	1	1	1	1	1	1	1	1
pdeF_2	Cyclic di-GMP phosphodiesterase PdeF	15	15	1154	1154	1154	1	1	1	1	1	1	1	1	1	1	1	1	1	1	1
flgM	Negative regulator of flagellin synthesis	15	15	293	293	293	1	1	1	1	1	1	1	1	1	1	1	1	1	1	1
fixB_1	Protein FixB	15	15	791	791	791	1	1	1	1	1	1	1	1	1	1	1	1	1	1	1
group_2341	hypothetical protein	15	15	125	125	125	1	1	1	1	1	1	1	1	1	1	1	1	1	1	1
group_2342	hypothetical protein	15	15	260	260	260	1	1	1	1	1	1	1	1	1	1	1	1	1	1	1
ptsH	Phosphocarrier protein HPr	15	15	257	257	257	1	1	1	1	1	1	1	1	1	1	1	1	1	1	1
group_2344	hypothetical protein	15	15	689	689	689	1	1	1	1	1	1	1	1	1	1	1	1	1	1	1
hcaT	putative 3-phenylpropionic acid transporter	15	15	1139	1139	1139	1	1	1	1	1	1	1	1	1	1	1	1	1	1	1
mtfA	Protein MtfA	15	15	797	797	797	1	1	1	1	1	1	1	1	1	1	1	1	1	1	1
caf1A_2	F1 capsule-anchoring protein	15	15	1079	1079	1079	1	1	1	1	1	1	1	1	1	1	1	1	1	1	1
slp_2	Outer membrane protein slp	15	15	566	566	566	1	1	1	1	1	1	1	1	1	1	1	1	1	1	1
kdsB	3-deoxy-manno-octulosonate cytidylyltransferase	15	15	746	746	746	1	1	1	1	1	1	1	1	1	1	1	1	1	1	1
acpH	Acyl carrier protein phosphodiesterase	15	15	431	431	431	1	1	1	1	1	1	1	1	1	1	1	1	1	1	1
yciN	Protein YciN	15	15	251	251	251	1	1	1	1	1	1	1	1	1	1	1	1	1	1	1
ywrO	General stress protein 14	15	15	551	551	551	1	1	1	1	1	1	1	1	1	1	1	1	1	1	1
nagC	N-acetylglucosamine repressor	15	15	1220	1220	1220	1	1	1	1	1	1	1	1	1	1	1	1	1	1	1
group_2354	tRNA-Ser(tga)	15	15	87	87	87	1	1	1	1	1	1	1	1	1	1	1	1	1	1	1
group_2355	hypothetical protein	15	15	200	200	200	1	1	1	1	1	1	1	1	1	1	1	1	1	1	1
sufD	FeS cluster assembly protein SufD	15	15	1271	1271	1271	1	1	1	1	1	1	1	1	1	1	1	1	1	1	1
srlD	Sorbitol-6-phosphate 2-dehydrogenase	15	15	779	779	779	1	1	1	1	1	1	1	1	1	1	1	1	1	1	1
mdtE_2	Multidrug resistance protein MdtE	15	15	296	296	296	1	1	1	1	1	1	1	1	1	1	1	1	1	1	1
group_2359	hypothetical protein	15	15	1022	1022	1022	1	1	1	1	1	1	1	1	1	1	1	1	1	1	1
malT_2	HTH-type transcriptional regulator MalT	15	15	1868	2705	1923	1	1	1	1	1	1	1	1	1	1	1	1	1	1	1
group_2360	hypothetical protein	15	15	1280	1280	1280	1	1	1	1	1	1	1	1	1	1	1	1	1	1	1
hxpB	Hexitol phosphatase B	15	15	668	668	668	1	1	1	1	1	1	1	1	1	1	1	1	1	1	1
ynhG	putative L,D-transpeptidase YnhG	15	15	1004	1004	1004	1	1	1	1	1	1	1	1	1	1	1	1	1	1	1
kptA	RNA 2'-phosphotransferase	15	15	584	584	584	1	1	1	1	1	1	1	1	1	1	1	1	1	1	1
sspB	Stringent starvation protein B	15	15	497	497	497	1	1	1	1	1	1	1	1	1	1	1	1	1	1	1
proW	Glycine betaine/proline betaine transport system permease protein ProW	15	15	1064	1064	1064	1	1	1	1	1	1	1	1	1	1	1	1	1	1	1
rfaP	Lipopolysaccharide core heptose(I) kinase RfaP	15	15	797	797	797	1	1	1	1	1	1	1	1	1	1	1	1	1	1	1
mtlD	Mannitol-1-phosphate 5-dehydrogenase	15	15	1148	1148	1148	1	1	1	1	1	1	1	1	1	1	1	1	1	1	1
rarD	Protein RarD	15	15	890	890	890	1	1	1	1	1	1	1	1	1	1	1	1	1	1	1
group_2369	hypothetical protein	15	15	401	401	401	1	1	1	1	1	1	1	1	1	1	1	1	1	1	1
group_2370	hypothetical protein	15	15	1583	1583	1583	1	1	1	1	1	1	1	1	1	1	1	1	1	1	1
iucD	L-lysine N6-monooxygenase	15	15	1337	1337	1337	1	1	1	1	1	1	1	1	1	1	1	1	1	1	1
kdsD	Arabinose 5-phosphate isomerase KdsD	15	15	986	986	986	1	1	1	1	1	1	1	1	1	1	1	1	1	1	1
group_2373	hypothetical protein	15	15	665	665	665	1	1	1	1	1	1	1	1	1	1	1	1	1	1	1
ispA	Farnesyl diphosphate synthase	15	15	899	899	899	1	1	1	1	1	1	1	1	1	1	1	1	1	1	1
ybaY	putative lipoprotein YbaY	15	15	572	572	572	1	1	1	1	1	1	1	1	1	1	1	1	1	1	1
nuoK	NADH-quinone oxidoreductase subunit K	15	15	302	302	302	1	1	1	1	1	1	1	1	1	1	1	1	1	1	1
group_2377	hypothetical protein	15	15	1427	1427	1427	1	1	1	1	1	1	1	1	1	1	1	1	1	1	1
asd	Aspartate-semialdehyde dehydrogenase	15	15	1103	1103	1103	1	1	1	1	1	1	1	1	1	1	1	1	1	1	1
nudK	GDP-mannose pyrophosphatase NudK	15	15	575	575	575	1	1	1	1	1	1	1	1	1	1	1	1	1	1	1
kojP	Kojibiose phosphorylase	15	15	1226	2267	2195	1	1	1	1	1	1	1	1	1	1	1	1	1	1	1
mglB	D-galactose-binding periplasmic protein	15	15	998	998	998	1	1	1	1	1	1	1	1	1	1	1	1	1	1	1
group_2381	hypothetical protein	15	15	188	188	188	1	1	1	1	1	1	1	1	1	1	1	1	1	1	1
hokA	Protein HokA	15	15	152	152	152	1	1	1	1	1	1	1	1	1	1	1	1	1	1	1
group_2383	hypothetical protein	15	15	227	227	227	1	1	1	1	1	1	1	1	1	1	1	1	1	1	1
ydiV	Putative anti-FlhC(2)FlhD(4) factor YdiV	15	15	713	713	713	1	1	1	1	1	1	1	1	1	1	1	1	1	1	1
group_2385	hypothetical protein	15	15	683	683	683	1	1	1	1	1	1	1	1	1	1	1	1	1	1	1
ampC	Beta-lactamase	15	15	1133	1133	1133	1	1	1	1	1	1	1	1	1	1	1	1	1	1	1
arfB	Peptidyl-tRNA hydrolase ArfB	15	15	422	422	422	1	1	1	1	1	1	1	1	1	1	1	1	1	1	1
gmd	GDP-mannose 4,6-dehydratase	15	15	1121	1121	1121	1	1	1	1	1	1	1	1	1	1	1	1	1	1	1
dmlR_4	HTH-type transcriptional regulator DmlR	15	15	914	914	914	1	1	1	1	1	1	1	1	1	1	1	1	1	1	1
ppc	Phosphoenolpyruvate carboxylase	15	15	2651	2651	2651	1	1	1	1	1	1	1	1	1	1	1	1	1	1	1
fusA	Elongation factor G	15	15	2114	2114	2114	1	1	1	1	1	1	1	1	1	1	1	1	1	1	1
recF	DNA replication and repair protein RecF	15	15	1073	1073	1073	1	1	1	1	1	1	1	1	1	1	1	1	1	1	1
ptsO	Phosphocarrier protein NPr	15	15	272	272	272	1	1	1	1	1	1	1	1	1	1	1	1	1	1	1
uspB	Universal stress protein B	15	15	335	335	335	1	1	1	1	1	1	1	1	1	1	1	1	1	1	1
group_2395	hypothetical protein	15	15	926	926	926	1	1	1	1	1	1	1	1	1	1	1	1	1	1	1
rcnR	Transcriptional repressor RcnR	15	15	272	272	272	1	1	1	1	1	1	1	1	1	1	1	1	1	1	1
group_2397	hypothetical protein	15	15	281	281	281	1	1	1	1	1	1	1	1	1	1	1	1	1	1	1
cysC	Adenylyl-sulfate kinase	15	15	605	605	605	1	1	1	1	1	1	1	1	1	1	1	1	1	1	1
epmB	L-lysine 2,3-aminomutase	15	15	1028	1028	1028	1	1	1	1	1	1	1	1	1	1	1	1	1	1	1
dinI_1	DNA damage-inducible protein I	15	15	245	245	245	1	1	1	1	1	1	1	1	1	1	1	1	1	1	1
group_2401	hypothetical protein	15	15	212	212	212	1	1	1	1	1	1	1	1	1	1	1	1	1	1	1
rhmA	2-keto-3-deoxy-L-rhamnonate aldolase	15	15	389	389	389	1	1	1	1	1	1	1	1	1	1	1	1	1	1	1
group_2403	Solute-binding protein	15	15	593	593	593	1	1	1	1	1	1	1	1	1	1	1	1	1	1	1
ynjE_2	Thiosulfate sulfurtransferase YnjE	15	15	524	524	524	1	1	1	1	1	1	1	1	1	1	1	1	1	1	1
group_2405	hypothetical protein	15	15	992	992	992	1	1	1	1	1	1	1	1	1	1	1	1	1	1	1
yeeO_2	putative FMN/FAD exporter YeeO	15	15	497	497	497	1	1	1	1	1	1	1	1	1	1	1	1	1	1	1
hyaB	Hydrogenase-1 large chain	15	15	1793	1793	1793	1	1	1	1	1	1	1	1	1	1	1	1	1	1	1
cheY	Chemotaxis protein CheY	15	15	389	389	389	1	1	1	1	1	1	1	1	1	1	1	1	1	1	1
yeiP	Elongation factor P-like protein	15	15	572	572	572	1	1	1	1	1	1	1	1	1	1	1	1	1	1	1
group_2410	hypothetical protein	15	15	257	257	257	1	1	1	1	1	1	1	1	1	1	1	1	1	1	1
garL_2	5-keto-4-deoxy-D-glucarate aldolase	15	15	224	224	224	1	1	1	1	1	1	1	1	1	1	1	1	1	1	1
ymgF	Inner membrane protein YmgF	15	15	200	200	200	1	1	1	1	1	1	1	1	1	1	1	1	1	1	1
phnR	Putative transcriptional regulator of 2-aminoethylphosphonate degradation operons	15	15	710	710	710	1	1	1	1	1	1	1	1	1	1	1	1	1	1	1
group_2414	hypothetical protein	15	15	281	281	281	1	1	1	1	1	1	1	1	1	1	1	1	1	1	1
yohC	Inner membrane protein YohC	15	15	587	587	587	1	1	1	1	1	1	1	1	1	1	1	1	1	1	1
mukE	Chromosome partition protein MukE	15	15	704	704	704	1	1	1	1	1	1	1	1	1	1	1	1	1	1	1
rpmG	50S ribosomal protein L33	15	15	167	167	167	1	1	1	1	1	1	1	1	1	1	1	1	1	1	1
group_2418	hypothetical protein	15	15	719	719	719	1	1	1	1	1	1	1	1	1	1	1	1	1	1	1
asnA	Aspartate--ammonia ligase	15	15	992	992	992	1	1	1	1	1	1	1	1	1	1	1	1	1	1	1
fdoI	Formate dehydrogenase, cytochrome b556(fdo) subunit	15	15	635	635	635	1	1	1	1	1	1	1	1	1	1	1	1	1	1	1
cysA	Sulfate/thiosulfate import ATP-binding protein CysA	15	15	1097	1097	1097	1	1	1	1	1	1	1	1	1	1	1	1	1	1	1
group_2422	hypothetical protein	15	15	1118	1118	1118	1	1	1	1	1	1	1	1	1	1	1	1	1	1	1
asnS	Asparagine--tRNA ligase	15	15	1400	1400	1400	1	1	1	1	1	1	1	1	1	1	1	1	1	1	1
dgoK1	putative 2-dehydro-3-deoxygalactonokinase DgoK1	15	15	878	878	878	1	1	1	1	1	1	1	1	1	1	1	1	1	1	1
pphB_1	Serine/threonine-protein phosphatase 2	15	15	338	338	338	1	1	1	1	1	1	1	1	1	1	1	1	1	1	1
iolU_1	scyllo-inositol 2-dehydrogenase (NADP(+)) IolU	15	15	998	998	998	1	1	1	1	1	1	1	1	1	1	1	1	1	1	1
group_2427	hypothetical protein	15	15	233	233	233	1	1	1	1	1	1	1	1	1	1	1	1	1	1	1
gltK	Glutamate/aspartate import permease protein GltK	15	15	674	674	674	1	1	1	1	1	1	1	1	1	1	1	1	1	1	1
zapE	Cell division protein ZapE	15	15	1127	1127	1127	1	1	1	1	1	1	1	1	1	1	1	1	1	1	1
ydiN_2	Inner membrane transport protein YdiN	15	15	644	1160	712	1	1	1	1	1	1	1	1	1	1	1	1	1	1	1
yejF	putative ABC transporter ATP-binding protein YejF	15	15	1589	1589	1589	1	1	1	1	1	1	1	1	1	1	1	1	1	1	1
kduI	4-deoxy-L-threo-5-hexosulose-uronate ketol-isomerase	15	15	836	836	836	1	1	1	1	1	1	1	1	1	1	1	1	1	1	1
group_2432	hypothetical protein	15	15	356	356	356	1	1	1	1	1	1	1	1	1	1	1	1	1	1	1
rplR	50S ribosomal protein L18	15	15	353	353	353	1	1	1	1	1	1	1	1	1	1	1	1	1	1	1
yhjV	Inner membrane transport protein YhjV	15	15	1271	1271	1271	1	1	1	1	1	1	1	1	1	1	1	1	1	1	1
cyoC	Cytochrome bo(3) ubiquinol oxidase subunit 3	15	15	614	614	614	1	1	1	1	1	1	1	1	1	1	1	1	1	1	1
blc	Outer membrane lipoprotein Blc	15	15	533	533	533	1	1	1	1	1	1	1	1	1	1	1	1	1	1	1
ycfT	Inner membrane protein YcfT	15	15	1073	1073	1073	1	1	1	1	1	1	1	1	1	1	1	1	1	1	1
selD	Selenide, water dikinase	15	15	1043	1043	1043	1	1	1	1	1	1	1	1	1	1	1	1	1	1	1
acnB	Aconitate hydratase B	15	15	2597	2597	2597	1	1	1	1	1	1	1	1	1	1	1	1	1	1	1
yicJ_1	Inner membrane symporter YicJ	15	15	419	419	419	1	1	1	1	1	1	1	1	1	1	1	1	1	1	1
alaS	Alanine--tRNA ligase	15	15	2630	2630	2630	1	1	1	1	1	1	1	1	1	1	1	1	1	1	1
group_2442	hypothetical protein	15	15	374	374	374	1	1	1	1	1	1	1	1	1	1	1	1	1	1	1
group_2443	hypothetical protein	15	15	407	407	407	1	1	1	1	1	1	1	1	1	1	1	1	1	1	1
rpsO	30S ribosomal protein S15	15	15	269	269	269	1	1	1	1	1	1	1	1	1	1	1	1	1	1	1
yfcA	putative membrane transporter protein YfcA	15	15	809	809	809	1	1	1	1	1	1	1	1	1	1	1	1	1	1	1
yggP_1	Mannitol-1-phosphate 5-dehydrogenase	15	15	1241	1241	1241	1	1	1	1	1	1	1	1	1	1	1	1	1	1	1
group_2447	hypothetical protein	15	15	248	248	248	1	1	1	1	1	1	1	1	1	1	1	1	1	1	1
atpE	ATP synthase subunit c	15	15	239	239	239	1	1	1	1	1	1	1	1	1	1	1	1	1	1	1
mutS	DNA mismatch repair protein MutS	15	15	2561	2561	2561	1	1	1	1	1	1	1	1	1	1	1	1	1	1	1
yihN	Inner membrane protein YihN	15	15	158	1058	998	1	1	1	1	1	1	1	1	1	1	1	1	1	1	1
chbF	6-phospho-beta-glucosidase	15	15	1352	1352	1352	1	1	1	1	1	1	1	1	1	1	1	1	1	1	1
rffH	Glucose-1-phosphate thymidylyltransferase 2	15	15	881	881	881	1	1	1	1	1	1	1	1	1	1	1	1	1	1	1
dinF	DNA damage-inducible protein F	15	15	1325	1325	1325	1	1	1	1	1	1	1	1	1	1	1	1	1	1	1
thyA	Thymidylate synthase	15	15	794	794	794	1	1	1	1	1	1	1	1	1	1	1	1	1	1	1
ghrA_1	Glyoxylate/hydroxypyruvate reductase A	15	15	416	416	416	1	1	1	1	1	1	1	1	1	1	1	1	1	1	1
narL_2	Nitrate/nitrite response regulator protein NarL	15	15	650	650	650	1	1	1	1	1	1	1	1	1	1	1	1	1	1	1
group_2456	hypothetical protein	15	15	167	167	167	1	1	1	1	1	1	1	1	1	1	1	1	1	1	1
deoA	Thymidine phosphorylase	15	15	1322	1322	1322	1	1	1	1	1	1	1	1	1	1	1	1	1	1	1
atpC	ATP synthase epsilon chain	15	15	419	419	419	1	1	1	1	1	1	1	1	1	1	1	1	1	1	1
rayT	REP-associated tyrosine transposase	15	15	497	497	497	1	1	1	1	1	1	1	1	1	1	1	1	1	1	1
group_2460	hypothetical protein	15	15	278	278	278	1	1	1	1	1	1	1	1	1	1	1	1	1	1	1
hisC	Histidinol-phosphate aminotransferase	15	15	1070	1070	1070	1	1	1	1	1	1	1	1	1	1	1	1	1	1	1
radD	Putative DNA repair helicase RadD	15	15	1760	1760	1760	1	1	1	1	1	1	1	1	1	1	1	1	1	1	1
yjiG	Inner membrane protein YjiG	15	15	461	461	461	1	1	1	1	1	1	1	1	1	1	1	1	1	1	1
soxR	Redox-sensitive transcriptional activator SoxR	15	15	464	464	464	1	1	1	1	1	1	1	1	1	1	1	1	1	1	1
feoA	Fe(2+) transport protein A	15	15	227	227	227	1	1	1	1	1	1	1	1	1	1	1	1	1	1	1
ybhR	putative multidrug ABC transporter permease YbhR	15	15	1106	1106	1106	1	1	1	1	1	1	1	1	1	1	1	1	1	1	1
yijD	Inner membrane protein YijD	15	15	359	359	359	1	1	1	1	1	1	1	1	1	1	1	1	1	1	1
uspG	Universal stress protein UP12	15	15	428	428	428	1	1	1	1	1	1	1	1	1	1	1	1	1	1	1
yrbL	putative protein YrbL	15	15	632	632	632	1	1	1	1	1	1	1	1	1	1	1	1	1	1	1
moaB	Molybdenum cofactor biosynthesis protein B	15	15	512	512	512	1	1	1	1	1	1	1	1	1	1	1	1	1	1	1
yrfG	GMP/IMP nucleotidase YrfG	15	15	668	668	668	1	1	1	1	1	1	1	1	1	1	1	1	1	1	1
lgt	Prolipoprotein diacylglyceryl transferase	15	15	875	875	875	1	1	1	1	1	1	1	1	1	1	1	1	1	1	1
flgF	Flagellar basal-body rod protein FlgF	15	15	488	488	488	1	1	1	1	1	1	1	1	1	1	1	1	1	1	1
group_2474	hypothetical protein	15	15	545	545	545	1	1	1	1	1	1	1	1	1	1	1	1	1	1	1
galM	Aldose 1-epimerase	15	15	1040	1040	1040	1	1	1	1	1	1	1	1	1	1	1	1	1	1	1
narK	Nitrate/nitrite transporter NarK	15	15	1391	1391	1391	1	1	1	1	1	1	1	1	1	1	1	1	1	1	1
sapC	Putrescine export system permease protein SapC	15	15	890	890	890	1	1	1	1	1	1	1	1	1	1	1	1	1	1	1
kdpC	Potassium-transporting ATPase KdpC subunit	15	15	572	572	572	1	1	1	1	1	1	1	1	1	1	1	1	1	1	1
tsaE	tRNA threonylcarbamoyladenosine biosynthesis protein TsaE	15	15	461	461	461	1	1	1	1	1	1	1	1	1	1	1	1	1	1	1
tesB	Acyl-CoA thioesterase 2	15	15	860	860	860	1	1	1	1	1	1	1	1	1	1	1	1	1	1	1
udk	Uridine kinase	15	15	641	641	641	1	1	1	1	1	1	1	1	1	1	1	1	1	1	1
hflX	GTPase HflX	15	15	1280	1280	1280	1	1	1	1	1	1	1	1	1	1	1	1	1	1	1
udp	Uridine phosphorylase	15	15	761	761	761	1	1	1	1	1	1	1	1	1	1	1	1	1	1	1
ybaK	Cys-tRNA(Pro)/Cys-tRNA(Cys) deacylase YbaK	15	15	479	479	479	1	1	1	1	1	1	1	1	1	1	1	1	1	1	1
cutD_2	Choline trimethylamine-lyase activating enzyme	15	15	899	899	899	1	1	1	1	1	1	1	1	1	1	1	1	1	1	1
typA	GTP-binding protein TypA/BipA	15	15	1823	1823	1823	1	1	1	1	1	1	1	1	1	1	1	1	1	1	1
ydjM	Inner membrane protein YdjM	15	15	590	590	590	1	1	1	1	1	1	1	1	1	1	1	1	1	1	1
ftsN	Cell division protein FtsN	15	15	854	854	854	1	1	1	1	1	1	1	1	1	1	1	1	1	1	1
group_2489	hypothetical protein	15	15	1709	1709	1709	1	1	1	1	1	1	1	1	1	1	1	1	1	1	1
malP_1	Maltodextrin phosphorylase	15	15	2447	2447	2447	1	1	1	1	1	1	1	1	1	1	1	1	1	1	1
atpG	ATP synthase gamma chain	15	15	863	863	863	1	1	1	1	1	1	1	1	1	1	1	1	1	1	1
group_2492	hypothetical protein	15	15	236	236	236	1	1	1	1	1	1	1	1	1	1	1	1	1	1	1
lldP	L-lactate permease	15	15	1655	1655	1655	1	1	1	1	1	1	1	1	1	1	1	1	1	1	1
rplS	50S ribosomal protein L19	15	15	347	347	347	1	1	1	1	1	1	1	1	1	1	1	1	1	1	1
rmf	Ribosome modulation factor	15	15	167	167	167	1	1	1	1	1	1	1	1	1	1	1	1	1	1	1
group_2496	hypothetical protein	15	15	125	125	125	1	1	1	1	1	1	1	1	1	1	1	1	1	1	1
preA_1	NAD-dependent dihydropyrimidine dehydrogenase subunit PreA	15	15	869	869	869	1	1	1	1	1	1	1	1	1	1	1	1	1	1	1
hdfR_1	HTH-type transcriptional regulator HdfR	15	15	938	938	938	1	1	1	1	1	1	1	1	1	1	1	1	1	1	1
pflB	Formate acetyltransferase 1	15	15	2282	2282	2282	1	1	1	1	1	1	1	1	1	1	1	1	1	1	1
fadJ	Fatty acid oxidation complex subunit alpha	15	15	1835	2144	2123	1	1	1	1	1	1	1	1	1	1	1	1	1	1	1
group_2500	hypothetical protein	15	15	179	179	179	1	1	1	1	1	1	1	1	1	1	1	1	1	1	1
fliZ	Regulator of sigma S factor FliZ	15	15	551	551	551	1	1	1	1	1	1	1	1	1	1	1	1	1	1	1
ddpF	putative D,D-dipeptide transport ATP-binding protein DdpF	15	15	770	770	770	1	1	1	1	1	1	1	1	1	1	1	1	1	1	1
group_2503	hypothetical protein	15	15	737	737	737	1	1	1	1	1	1	1	1	1	1	1	1	1	1	1
group_2504	hypothetical protein	15	15	446	446	446	1	1	1	1	1	1	1	1	1	1	1	1	1	1	1
diaA	DnaA initiator-associating protein DiaA	15	15	590	590	590	1	1	1	1	1	1	1	1	1	1	1	1	1	1	1
rpsD	30S ribosomal protein S4	15	15	620	620	620	1	1	1	1	1	1	1	1	1	1	1	1	1	1	1
caiA	Crotonobetainyl-CoA reductase	15	15	1142	1142	1142	1	1	1	1	1	1	1	1	1	1	1	1	1	1	1
mnmA	tRNA-specific 2-thiouridylase MnmA	15	15	1106	1106	1106	1	1	1	1	1	1	1	1	1	1	1	1	1	1	1
dam	DNA adenine methylase	15	15	836	836	836	1	1	1	1	1	1	1	1	1	1	1	1	1	1	1
purA	Adenylosuccinate synthetase	15	15	1298	1298	1298	1	1	1	1	1	1	1	1	1	1	1	1	1	1	1
group_2511	hypothetical protein	15	15	200	200	200	1	1	1	1	1	1	1	1	1	1	1	1	1	1	1
purU	Formyltetrahydrofolate deformylase	15	15	842	842	842	1	1	1	1	1	1	1	1	1	1	1	1	1	1	1
purB	Adenylosuccinate lyase	15	15	1370	1370	1370	1	1	1	1	1	1	1	1	1	1	1	1	1	1	1
allE	(S)-ureidoglycine aminohydrolase	15	15	671	671	671	1	1	1	1	1	1	1	1	1	1	1	1	1	1	1
menI	1,4-dihydroxy-2-naphthoyl-CoA hydrolase	15	15	410	410	410	1	1	1	1	1	1	1	1	1	1	1	1	1	1	1
xerC_2	Tyrosine recombinase XerC	15	15	896	896	896	1	1	1	1	1	1	1	1	1	1	1	1	1	1	1
group_2517	hypothetical protein	15	15	239	239	239	1	1	1	1	1	1	1	1	1	1	1	1	1	1	1
tdcD	Propionate kinase	15	15	1208	1208	1208	1	1	1	1	1	1	1	1	1	1	1	1	1	1	1
arcC1	Carbamate kinase 1	15	15	893	893	893	1	1	1	1	1	1	1	1	1	1	1	1	1	1	1
ung	Uracil-DNA glycosylase	15	15	689	689	689	1	1	1	1	1	1	1	1	1	1	1	1	1	1	1
yfcQ	putative fimbrial-like protein YfcQ	15	15	470	470	470	1	1	1	1	1	1	1	1	1	1	1	1	1	1	1
hemC	Porphobilinogen deaminase	15	15	962	962	962	1	1	1	1	1	1	1	1	1	1	1	1	1	1	1
hdeB	Acid stress chaperone HdeB	15	15	338	338	338	1	1	1	1	1	1	1	1	1	1	1	1	1	1	1
motB	Motility protein B	15	15	926	926	926	1	1	1	1	1	1	1	1	1	1	1	1	1	1	1
cysW	Sulfate transport system permease protein CysW	15	15	875	875	875	1	1	1	1	1	1	1	1	1	1	1	1	1	1	1
rbsA_3	Ribose import ATP-binding protein RbsA	15	15	356	356	356	1	1	1	1	1	1	1	1	1	1	1	1	1	1	1
ydgI	Putative arginine/ornithine antiporter	15	15	1382	1382	1382	1	1	1	1	1	1	1	1	1	1	1	1	1	1	1
gppA	Guanosine-5'-triphosphate,3'-diphosphate pyrophosphatase	15	15	1484	1484	1484	1	1	1	1	1	1	1	1	1	1	1	1	1	1	1
trpGD	Bifunctional protein TrpGD	15	15	1595	1595	1595	1	1	1	1	1	1	1	1	1	1	1	1	1	1	1
iscX	Protein IscX	15	15	200	200	200	1	1	1	1	1	1	1	1	1	1	1	1	1	1	1
group_2531	hypothetical protein	15	15	824	824	824	1	1	1	1	1	1	1	1	1	1	1	1	1	1	1
group_2532	hypothetical protein	15	15	1154	1154	1154	1	1	1	1	1	1	1	1	1	1	1	1	1	1	1
yedF	Putative sulfur carrier protein YedF	15	15	233	233	233	1	1	1	1	1	1	1	1	1	1	1	1	1	1	1
dkgA	2,5-diketo-D-gluconic acid reductase A	15	15	827	827	827	1	1	1	1	1	1	1	1	1	1	1	1	1	1	1
dapF	Diaminopimelate epimerase	15	15	824	824	824	1	1	1	1	1	1	1	1	1	1	1	1	1	1	1
emrA_1	Multidrug export protein EmrA	15	15	509	509	509	1	1	1	1	1	1	1	1	1	1	1	1	1	1	1
group_2537	hypothetical protein	15	15	782	782	782	1	1	1	1	1	1	1	1	1	1	1	1	1	1	1
yhjJ	Protein YhjJ	15	15	1496	1496	1496	1	1	1	1	1	1	1	1	1	1	1	1	1	1	1
ddpC	putative D,D-dipeptide transport system permease protein DdpC	15	15	896	896	896	1	1	1	1	1	1	1	1	1	1	1	1	1	1	1
yfdC	Inner membrane protein YfdC	15	15	671	932	788	1	1	1	1	1	1	1	1	1	1	1	1	1	1	1
crcB	Putative fluoride ion transporter CrcB	15	15	383	383	383	1	1	1	1	1	1	1	1	1	1	1	1	1	1	1
galE	UDP-glucose 4-epimerase	15	15	1016	1016	1016	1	1	1	1	1	1	1	1	1	1	1	1	1	1	1
galU	UTP--glucose-1-phosphate uridylyltransferase	15	15	908	908	908	1	1	1	1	1	1	1	1	1	1	1	1	1	1	1
yhhT_2	Putative transport protein YhhT	15	15	1049	1049	1049	1	1	1	1	1	1	1	1	1	1	1	1	1	1	1
wcaJ	UDP-glucose:undecaprenyl-phosphate glucose-1-phosphate transferase	15	15	1394	1394	1394	1	1	1	1	1	1	1	1	1	1	1	1	1	1	1
hslV	ATP-dependent protease subunit HslV	15	15	530	530	530	1	1	1	1	1	1	1	1	1	1	1	1	1	1	1
clpS	ATP-dependent Clp protease adapter protein ClpS	15	15	320	320	320	1	1	1	1	1	1	1	1	1	1	1	1	1	1	1
iucA	N(2)-citryl-N(6)-acetyl-N(6)-hydroxylysine synthase	15	15	1724	1724	1724	1	1	1	1	1	1	1	1	1	1	1	1	1	1	1
yhhX	putative oxidoreductase YhhX	15	15	1037	1037	1037	1	1	1	1	1	1	1	1	1	1	1	1	1	1	1
csgF	Curli production assembly/transport component CsgF	15	15	416	416	416	1	1	1	1	1	1	1	1	1	1	1	1	1	1	1
frc	Formyl-CoA:oxalate CoA-transferase	15	15	659	1250	1210	1	1	1	1	1	1	1	1	1	1	1	1	1	1	1
mshA_1	D-inositol-3-phosphate glycosyltransferase	15	15	1142	1142	1142	1	1	1	1	1	1	1	1	1	1	1	1	1	1	1
group_2551	hypothetical protein	15	15	389	389	389	1	1	1	1	1	1	1	1	1	1	1	1	1	1	1
murR_2	HTH-type transcriptional regulator MurR	15	15	848	848	848	1	1	1	1	1	1	1	1	1	1	1	1	1	1	1
greA	Transcription elongation factor GreA	15	15	476	476	476	1	1	1	1	1	1	1	1	1	1	1	1	1	1	1
group_2554	hypothetical protein	15	15	380	380	380	1	1	1	1	1	1	1	1	1	1	1	1	1	1	1
group_2555	hypothetical protein	15	15	410	410	410	1	1	1	1	1	1	1	1	1	1	1	1	1	1	1
mqo_1	Malate:quinone oxidoreductase	15	15	149	149	149	1	1	1	1	1	1	1	1	1	1	1	1	1	1	1
lrp	Leucine-responsive regulatory protein	15	15	494	494	494	1	1	1	1	1	1	1	1	1	1	1	1	1	1	1
group_2558	hypothetical protein	15	15	329	329	329	1	1	1	1	1	1	1	1	1	1	1	1	1	1	1
frdB	Fumarate reductase iron-sulfur subunit	15	15	734	734	734	1	1	1	1	1	1	1	1	1	1	1	1	1	1	1
artM_1	Arginine ABC transporter permease protein ArtM	15	15	668	668	668	1	1	1	1	1	1	1	1	1	1	1	1	1	1	1
group_2561	hypothetical protein	15	15	263	263	263	1	1	1	1	1	1	1	1	1	1	1	1	1	1	1
gutB	Sorbitol dehydrogenase	15	15	1061	1061	1061	1	1	1	1	1	1	1	1	1	1	1	1	1	1	1
group_2563	hypothetical protein	15	15	209	209	209	1	1	1	1	1	1	1	1	1	1	1	1	1	1	1
cysH	Phosphoadenosine phosphosulfate reductase	15	15	734	734	734	1	1	1	1	1	1	1	1	1	1	1	1	1	1	1
group_2565	hypothetical protein	15	15	182	182	182	1	1	1	1	1	1	1	1	1	1	1	1	1	1	1
lptB_2	Lipopolysaccharide export system ATP-binding protein LptB	15	15	767	767	767	1	1	1	1	1	1	1	1	1	1	1	1	1	1	1
group_2567	hypothetical protein	15	15	986	986	986	1	1	1	1	1	1	1	1	1	1	1	1	1	1	1
group_2568	hypothetical protein	15	15	158	158	158	1	1	1	1	1	1	1	1	1	1	1	1	1	1	1
ybcJ	putative protein YbcJ	15	15	212	212	212	1	1	1	1	1	1	1	1	1	1	1	1	1	1	1
pstA	Phosphate transport system permease protein PstA	15	15	890	890	890	1	1	1	1	1	1	1	1	1	1	1	1	1	1	1
pncB	Nicotinate phosphoribosyltransferase	15	15	1202	1202	1202	1	1	1	1	1	1	1	1	1	1	1	1	1	1	1
yccU	putative protein YccU	15	15	413	413	413	1	1	1	1	1	1	1	1	1	1	1	1	1	1	1
yhaH	Inner membrane protein YhaH	15	15	368	368	368	1	1	1	1	1	1	1	1	1	1	1	1	1	1	1
menB	1,4-dihydroxy-2-naphthoyl-CoA synthase	15	15	857	857	857	1	1	1	1	1	1	1	1	1	1	1	1	1	1	1
zapD	Cell division protein ZapD	15	15	743	743	743	1	1	1	1	1	1	1	1	1	1	1	1	1	1	1
ssuB	Aliphatic sulfonates import ATP-binding protein SsuB	15	15	767	767	767	1	1	1	1	1	1	1	1	1	1	1	1	1	1	1
group_2577	hypothetical protein	15	15	269	269	269	1	1	1	1	1	1	1	1	1	1	1	1	1	1	1
rutC	Putative aminoacrylate peracid reductase RutC	15	15	386	386	386	1	1	1	1	1	1	1	1	1	1	1	1	1	1	1
dcuS	Sensor histidine kinase DcuS	15	15	1631	1631	1631	1	1	1	1	1	1	1	1	1	1	1	1	1	1	1
fumD	Fumarase D	15	15	209	209	209	1	1	1	1	1	1	1	1	1	1	1	1	1	1	1
nudE	ADP compounds hydrolase NudE	15	15	560	560	560	1	1	1	1	1	1	1	1	1	1	1	1	1	1	1
group_2582	hypothetical protein	15	15	1280	1280	1280	1	1	1	1	1	1	1	1	1	1	1	1	1	1	1
group_2583	hypothetical protein	15	15	821	821	821	1	1	1	1	1	1	1	1	1	1	1	1	1	1	1
sbmC	DNA gyrase inhibitor	15	15	482	482	482	1	1	1	1	1	1	1	1	1	1	1	1	1	1	1
mraY	Phospho-N-acetylmuramoyl-pentapeptide-transferase	15	15	1082	1082	1082	1	1	1	1	1	1	1	1	1	1	1	1	1	1	1
group_2586	hypothetical protein	15	15	116	116	116	1	1	1	1	1	1	1	1	1	1	1	1	1	1	1
fixA_2	Protein FixA	15	15	764	764	764	1	1	1	1	1	1	1	1	1	1	1	1	1	1	1
rpoD	RNA polymerase sigma factor RpoD	15	15	1841	1841	1841	1	1	1	1	1	1	1	1	1	1	1	1	1	1	1
sdiA	Regulatory protein SdiA	15	15	626	626	626	1	1	1	1	1	1	1	1	1	1	1	1	1	1	1
gatY	D-tagatose-1,6-bisphosphate aldolase subunit GatY	15	15	428	860	831	1	1	1	1	1	1	1	1	1	1	1	1	1	1	1
spoT	Bifunctional (p)ppGpp synthase/hydrolase SpoT	15	15	2108	2108	2108	1	1	1	1	1	1	1	1	1	1	1	1	1	1	1
group_2591	D-psicose 3-epimerase	15	15	455	455	455	1	1	1	1	1	1	1	1	1	1	1	1	1	1	1
ydjG	NADH-specific methylglyoxal reductase	15	15	980	980	980	1	1	1	1	1	1	1	1	1	1	1	1	1	1	1
yhdE	Maf-like protein YhdE	15	15	593	593	593	1	1	1	1	1	1	1	1	1	1	1	1	1	1	1
yedI	Inner membrane protein YedI	15	15	917	917	917	1	1	1	1	1	1	1	1	1	1	1	1	1	1	1
mug	G/U mismatch-specific DNA glycosylase	15	15	353	353	353	1	1	1	1	1	1	1	1	1	1	1	1	1	1	1
tdh_1	L-threonine 3-dehydrogenase	15	15	1052	1052	1052	1	1	1	1	1	1	1	1	1	1	1	1	1	1	1
ycgM	putative protein YcgM	15	15	659	659	659	1	1	1	1	1	1	1	1	1	1	1	1	1	1	1
zapB	Cell division protein ZapB	15	15	239	239	239	1	1	1	1	1	1	1	1	1	1	1	1	1	1	1
rpsU	30S ribosomal protein S21	15	15	215	215	215	1	1	1	1	1	1	1	1	1	1	1	1	1	1	1
corC	Magnesium and cobalt efflux protein CorC	15	15	878	878	878	1	1	1	1	1	1	1	1	1	1	1	1	1	1	1
group_2601	hypothetical protein	15	15	281	281	281	1	1	1	1	1	1	1	1	1	1	1	1	1	1	1
lsrF_1	3-hydroxy-5-phosphonooxypentane-2,4-dione thiolase	15	15	146	146	146	1	1	1	1	1	1	1	1	1	1	1	1	1	1	1
yfcO	putative protein YfcO	15	15	785	785	785	1	1	1	1	1	1	1	1	1	1	1	1	1	1	1
group_2604	hypothetical protein	15	15	626	626	626	1	1	1	1	1	1	1	1	1	1	1	1	1	1	1
lsrB_2	Autoinducer 2-binding protein LsrB	15	15	287	287	287	1	1	1	1	1	1	1	1	1	1	1	1	1	1	1
yecD_2	Isochorismatase family protein YecD	15	15	335	335	335	1	1	1	1	1	1	1	1	1	1	1	1	1	1	1
ompG	Outer membrane protein G	15	15	680	680	680	1	1	1	1	1	1	1	1	1	1	1	1	1	1	1
group_2608	hypothetical protein	15	15	506	506	506	1	1	1	1	1	1	1	1	1	1	1	1	1	1	1
ugpQ	Glycerophosphodiester phosphodiesterase, cytoplasmic	15	15	743	743	743	1	1	1	1	1	1	1	1	1	1	1	1	1	1	1
trpE	Anthranilate synthase component 1	15	15	1562	1562	1562	1	1	1	1	1	1	1	1	1	1	1	1	1	1	1
sodB	Superoxide dismutase [Fe]	15	15	581	581	581	1	1	1	1	1	1	1	1	1	1	1	1	1	1	1
lgoT_3	putative L-galactonate transporter	15	15	392	392	392	1	1	1	1	1	1	1	1	1	1	1	1	1	1	1
prfB_2	Peptide chain release factor RF2	15	15	455	455	455	1	1	1	1	1	1	1	1	1	1	1	1	1	1	1
ydhP	Inner membrane transport protein YdhP	15	15	1169	1169	1169	1	1	1	1	1	1	1	1	1	1	1	1	1	1	1
ldcA	Murein tetrapeptide carboxypeptidase	15	15	914	914	914	1	1	1	1	1	1	1	1	1	1	1	1	1	1	1
lplA_1	Lipoate-protein ligase A	15	15	224	224	224	1	1	1	1	1	1	1	1	1	1	1	1	1	1	1
yciV	5'-3' exoribonuclease	15	15	881	881	881	1	1	1	1	1	1	1	1	1	1	1	1	1	1	1
group_2618	hypothetical protein	15	15	620	620	620	1	1	1	1	1	1	1	1	1	1	1	1	1	1	1
group_2619	hypothetical protein	15	15	320	320	320	1	1	1	1	1	1	1	1	1	1	1	1	1	1	1
group_2620	hypothetical protein	15	15	158	158	158	1	1	1	1	1	1	1	1	1	1	1	1	1	1	1
nudI	Nucleoside triphosphatase NudI	15	15	425	425	425	1	1	1	1	1	1	1	1	1	1	1	1	1	1	1
group_2622	hypothetical protein	15	15	623	623	623	1	1	1	1	1	1	1	1	1	1	1	1	1	1	1
dapB	4-hydroxy-tetrahydrodipicolinate reductase	15	15	821	821	821	1	1	1	1	1	1	1	1	1	1	1	1	1	1	1
metC	Cystathionine beta-lyase MetC	15	15	1187	1187	1187	1	1	1	1	1	1	1	1	1	1	1	1	1	1	1
group_2625	hypothetical protein	15	15	440	440	440	1	1	1	1	1	1	1	1	1	1	1	1	1	1	1
rsfS	Ribosomal silencing factor RsfS	15	15	317	317	317	1	1	1	1	1	1	1	1	1	1	1	1	1	1	1
rpmD	50S ribosomal protein L30	15	15	179	179	179	1	1	1	1	1	1	1	1	1	1	1	1	1	1	1
nadB_1	L-aspartate oxidase	15	15	551	551	551	1	1	1	1	1	1	1	1	1	1	1	1	1	1	1
cheR	Chemotaxis protein methyltransferase	15	15	860	860	860	1	1	1	1	1	1	1	1	1	1	1	1	1	1	1
gadA	Glutamate decarboxylase	15	15	485	485	485	1	1	1	1	1	1	1	1	1	1	1	1	1	1	1
malY	Protein MalY	15	15	1172	1172	1172	1	1	1	1	1	1	1	1	1	1	1	1	1	1	1
ccmB	Heme exporter protein B	15	15	662	662	662	1	1	1	1	1	1	1	1	1	1	1	1	1	1	1
sthA	Soluble pyridine nucleotide transhydrogenase	15	15	1400	1400	1400	1	1	1	1	1	1	1	1	1	1	1	1	1	1	1
group_2634	hypothetical protein	15	15	425	425	425	1	1	1	1	1	1	1	1	1	1	1	1	1	1	1
levE	PTS system fructose-specific EIIB component	15	15	473	473	473	1	1	1	1	1	1	1	1	1	1	1	1	1	1	1
dnaT	Primosomal protein 1	15	15	539	539	539	1	1	1	1	1	1	1	1	1	1	1	1	1	1	1
group_2637	hypothetical protein	15	15	194	194	194	1	1	1	1	1	1	1	1	1	1	1	1	1	1	1
cmoM	tRNA 5-carboxymethoxyuridine methyltransferase	15	15	785	785	785	1	1	1	1	1	1	1	1	1	1	1	1	1	1	1
yjbR	putative protein YjbR	15	15	356	356	356	1	1	1	1	1	1	1	1	1	1	1	1	1	1	1
rpsL	30S ribosomal protein S12	15	15	374	374	374	1	1	1	1	1	1	1	1	1	1	1	1	1	1	1
lptC	Lipopolysaccharide export system protein LptC	15	15	575	575	575	1	1	1	1	1	1	1	1	1	1	1	1	1	1	1
pka	Protein lysine acetyltransferase Pka	15	15	2660	2660	2660	1	1	1	1	1	1	1	1	1	1	1	1	1	1	1
group_2643	hypothetical protein	15	15	323	323	323	1	1	1	1	1	1	1	1	1	1	1	1	1	1	1
sorC	Sorbitol operon regulator	15	15	947	947	947	1	1	1	1	1	1	1	1	1	1	1	1	1	1	1
sspA	Stringent starvation protein A	15	15	638	638	638	1	1	1	1	1	1	1	1	1	1	1	1	1	1	1
speD	S-adenosylmethionine decarboxylase proenzyme	15	15	794	794	794	1	1	1	1	1	1	1	1	1	1	1	1	1	1	1
lpxH	UDP-2,3-diacylglucosamine hydrolase	15	15	722	722	722	1	1	1	1	1	1	1	1	1	1	1	1	1	1	1
yfgJ	putative protein YfgJ	15	15	215	215	215	1	1	1	1	1	1	1	1	1	1	1	1	1	1	1
mltC_1	Membrane-bound lytic murein transglycosylase C	15	15	1079	1079	1079	1	1	1	1	1	1	1	1	1	1	1	1	1	1	1
dgcN_1	Diguanylate cyclase DgcN	15	15	671	671	671	1	1	1	1	1	1	1	1	1	1	1	1	1	1	1
mltA	Membrane-bound lytic murein transglycosylase A	15	15	1097	1097	1097	1	1	1	1	1	1	1	1	1	1	1	1	1	1	1
fetB	putative iron export permease protein FetB	15	15	779	779	779	1	1	1	1	1	1	1	1	1	1	1	1	1	1	1
gor	Glutathione reductase	15	15	1352	1352	1352	1	1	1	1	1	1	1	1	1	1	1	1	1	1	1
tabA	Toxin-antitoxin biofilm protein TabA	15	15	452	452	452	1	1	1	1	1	1	1	1	1	1	1	1	1	1	1
group_2655	hypothetical protein	15	15	887	887	887	1	1	1	1	1	1	1	1	1	1	1	1	1	1	1
group_2656	hypothetical protein	15	15	638	638	638	1	1	1	1	1	1	1	1	1	1	1	1	1	1	1
cbrA	Protein CbrA	15	15	1100	1100	1100	1	1	1	1	1	1	1	1	1	1	1	1	1	1	1
ftsA	Cell division protein FtsA	15	15	1262	1262	1262	1	1	1	1	1	1	1	1	1	1	1	1	1	1	1
nrdB	Ribonucleoside-diphosphate reductase 1 subunit beta	15	15	1130	1130	1130	1	1	1	1	1	1	1	1	1	1	1	1	1	1	1
wecB	UDP-N-acetylglucosamine 2-epimerase	15	15	1130	1130	1130	1	1	1	1	1	1	1	1	1	1	1	1	1	1	1
sucA	2-oxoglutarate dehydrogenase E1 component	15	15	2801	2801	2801	1	1	1	1	1	1	1	1	1	1	1	1	1	1	1
gltX	Glutamate--tRNA ligase	15	15	1415	1415	1415	1	1	1	1	1	1	1	1	1	1	1	1	1	1	1
tatD	3'-5' ssDNA/RNA exonuclease TatD	15	15	782	782	782	1	1	1	1	1	1	1	1	1	1	1	1	1	1	1
oppD	Oligopeptide transport ATP-binding protein OppD	15	15	1013	1013	1013	1	1	1	1	1	1	1	1	1	1	1	1	1	1	1
aqpZ	Aquaporin Z	15	15	695	695	695	1	1	1	1	1	1	1	1	1	1	1	1	1	1	1
fryA_3	Multiphosphoryl transfer protein 1	15	15	1331	1331	1331	1	1	1	1	1	1	1	1	1	1	1	1	1	1	1
sapF	Putrescine export system ATP-binding protein SapF	15	15	806	806	806	1	1	1	1	1	1	1	1	1	1	1	1	1	1	1
group_2668	hypothetical protein	15	15	275	275	275	1	1	1	1	1	1	1	1	1	1	1	1	1	1	1
group_2669	putative autotransporter	15	15	1256	1256	1256	1	1	1	1	1	1	1	1	1	1	1	1	1	1	1
group_2670	hypothetical protein	15	15	272	272	272	1	1	1	1	1	1	1	1	1	1	1	1	1	1	1
gltD	Glutamate synthase [NADPH] small chain	15	15	1418	1418	1418	1	1	1	1	1	1	1	1	1	1	1	1	1	1	1
bcsZ	Endoglucanase	15	15	1106	1106	1106	1	1	1	1	1	1	1	1	1	1	1	1	1	1	1
nuoI	NADH-quinone oxidoreductase subunit I	15	15	542	542	542	1	1	1	1	1	1	1	1	1	1	1	1	1	1	1
group_2674	hypothetical protein	15	15	188	188	188	1	1	1	1	1	1	1	1	1	1	1	1	1	1	1
lutB	Lactate utilization protein B	15	15	1427	1427	1427	1	1	1	1	1	1	1	1	1	1	1	1	1	1	1
lutA_2	Lactate utilization protein A	15	15	719	719	719	1	1	1	1	1	1	1	1	1	1	1	1	1	1	1
hemF	Oxygen-dependent coproporphyrinogen-III oxidase	15	15	899	899	899	1	1	1	1	1	1	1	1	1	1	1	1	1	1	1
moaD	Molybdopterin synthase sulfur carrier subunit	15	15	245	245	245	1	1	1	1	1	1	1	1	1	1	1	1	1	1	1
pgsA	CDP-diacylglycerol--glycerol-3-phosphate 3-phosphatidyltransferase	15	15	548	548	548	1	1	1	1	1	1	1	1	1	1	1	1	1	1	1
group_2680	hypothetical protein	15	15	707	707	707	1	1	1	1	1	1	1	1	1	1	1	1	1	1	1
mreB	Rod shape-determining protein MreB	15	15	1043	1043	1043	1	1	1	1	1	1	1	1	1	1	1	1	1	1	1
bioB	Biotin synthase	15	15	1040	1040	1040	1	1	1	1	1	1	1	1	1	1	1	1	1	1	1
group_2683	hypothetical protein	15	15	179	179	179	1	1	1	1	1	1	1	1	1	1	1	1	1	1	1
mltF	Membrane-bound lytic murein transglycosylase F	15	15	1556	1556	1556	1	1	1	1	1	1	1	1	1	1	1	1	1	1	1
narQ_1	Nitrate/nitrite sensor protein NarQ	15	15	776	776	776	1	1	1	1	1	1	1	1	1	1	1	1	1	1	1
wzxE	Lipid III flippase	15	15	1250	1250	1250	1	1	1	1	1	1	1	1	1	1	1	1	1	1	1
zitB	Zinc transporter ZitB	15	15	941	941	941	1	1	1	1	1	1	1	1	1	1	1	1	1	1	1
nrfB	Cytochrome c-type protein NrfB	15	15	566	566	566	1	1	1	1	1	1	1	1	1	1	1	1	1	1	1
ycaD	putative MFS-type transporter YcaD	15	15	1148	1148	1148	1	1	1	1	1	1	1	1	1	1	1	1	1	1	1
deaD_2	ATP-dependent RNA helicase DeaD	15	15	2114	3416	2200	1	1	1	1	1	1	1	1	1	1	1	1	1	1	1
rpsM	30S ribosomal protein S13	15	15	356	356	356	1	1	1	1	1	1	1	1	1	1	1	1	1	1	1
group_2691	hypothetical protein	15	15	431	431	431	1	1	1	1	1	1	1	1	1	1	1	1	1	1	1
group_2692	hypothetical protein	15	15	287	287	287	1	1	1	1	1	1	1	1	1	1	1	1	1	1	1
clpP	ATP-dependent Clp protease proteolytic subunit	15	15	623	623	623	1	1	1	1	1	1	1	1	1	1	1	1	1	1	1
group_2694	hypothetical protein	15	15	218	218	218	1	1	1	1	1	1	1	1	1	1	1	1	1	1	1
group_2695	hypothetical protein	15	15	428	428	428	1	1	1	1	1	1	1	1	1	1	1	1	1	1	1
hyfA_3	Hydrogenase-4 component A	15	15	611	611	611	1	1	1	1	1	1	1	1	1	1	1	1	1	1	1
group_2697	hypothetical protein	15	15	689	689	689	1	1	1	1	1	1	1	1	1	1	1	1	1	1	1
group_2698	hypothetical protein	15	15	323	323	323	1	1	1	1	1	1	1	1	1	1	1	1	1	1	1
lptF	Lipopolysaccharide export system permease protein LptF	15	15	1079	1079	1079	1	1	1	1	1	1	1	1	1	1	1	1	1	1	1
gmhB	D-glycero-beta-D-manno-heptose-1,7-bisphosphate 7-phosphatase	15	15	575	575	575	1	1	1	1	1	1	1	1	1	1	1	1	1	1	1
galR	HTH-type transcriptional regulator GalR	15	15	1031	1031	1031	1	1	1	1	1	1	1	1	1	1	1	1	1	1	1
btsT	Pyruvate/proton symporter BtsT	15	15	2150	2150	2150	1	1	1	1	1	1	1	1	1	1	1	1	1	1	1
ynjI	Inner membrane protein YnjI	15	15	1040	1040	1040	1	1	1	1	1	1	1	1	1	1	1	1	1	1	1
group_2704	hypothetical protein	15	15	374	374	374	1	1	1	1	1	1	1	1	1	1	1	1	1	1	1
ilvH	Acetolactate synthase isozyme 3 small subunit	15	15	491	491	491	1	1	1	1	1	1	1	1	1	1	1	1	1	1	1
solA	N-methyl-L-tryptophan oxidase	15	15	1118	1118	1118	1	1	1	1	1	1	1	1	1	1	1	1	1	1	1
group_2707	hypothetical protein	15	15	122	122	122	1	1	1	1	1	1	1	1	1	1	1	1	1	1	1
group_2708	hypothetical protein	15	15	776	776	776	1	1	1	1	1	1	1	1	1	1	1	1	1	1	1
arsC	Arsenate reductase	15	15	425	425	425	1	1	1	1	1	1	1	1	1	1	1	1	1	1	1
napA	Periplasmic nitrate reductase	15	15	2486	2486	2486	1	1	1	1	1	1	1	1	1	1	1	1	1	1	1
trmD	tRNA (guanine-N(1)-)-methyltransferase	15	15	767	767	767	1	1	1	1	1	1	1	1	1	1	1	1	1	1	1
adk	Adenylate kinase	15	15	644	644	644	1	1	1	1	1	1	1	1	1	1	1	1	1	1	1
yohK	Inner membrane protein YohK	15	15	695	695	695	1	1	1	1	1	1	1	1	1	1	1	1	1	1	1
hupA	DNA-binding protein HU-alpha	15	15	272	272	272	1	1	1	1	1	1	1	1	1	1	1	1	1	1	1
group_2715	hypothetical protein	15	15	173	173	173	1	1	1	1	1	1	1	1	1	1	1	1	1	1	1
group_2716	hypothetical protein	15	15	602	602	602	1	1	1	1	1	1	1	1	1	1	1	1	1	1	1
livH	High-affinity branched-chain amino acid transport system permease protein LivH	15	15	926	926	926	1	1	1	1	1	1	1	1	1	1	1	1	1	1	1
group_2718	hypothetical protein	15	15	656	656	656	1	1	1	1	1	1	1	1	1	1	1	1	1	1	1
potA_2	Spermidine/putrescine import ATP-binding protein PotA	15	15	1133	1133	1133	1	1	1	1	1	1	1	1	1	1	1	1	1	1	1
mdlB	Multidrug resistance-like ATP-binding protein MdlB	15	15	1781	1781	1781	1	1	1	1	1	1	1	1	1	1	1	1	1	1	1
group_2721	hypothetical protein	15	15	407	407	407	1	1	1	1	1	1	1	1	1	1	1	1	1	1	1
mobA	Molybdenum cofactor guanylyltransferase	15	15	584	584	584	1	1	1	1	1	1	1	1	1	1	1	1	1	1	1
metB	Cystathionine gamma-synthase	15	15	1160	1160	1160	1	1	1	1	1	1	1	1	1	1	1	1	1	1	1
group_2724	putative NTE family protein	15	15	944	944	944	1	1	1	1	1	1	1	1	1	1	1	1	1	1	1
group_2725	hypothetical protein	15	15	263	263	263	1	1	1	1	1	1	1	1	1	1	1	1	1	1	1
group_2726	hypothetical protein	15	15	1631	1631	1631	1	1	1	1	1	1	1	1	1	1	1	1	1	1	1
cobB	NAD-dependent protein deacylase	15	15	821	821	821	1	1	1	1	1	1	1	1	1	1	1	1	1	1	1
group_2728	hypothetical protein	15	15	1277	1277	1277	1	1	1	1	1	1	1	1	1	1	1	1	1	1	1
yfcR	putative fimbrial-like protein YfcR	15	15	506	506	506	1	1	1	1	1	1	1	1	1	1	1	1	1	1	1
group_2730	tRNA-Tyr(gta)	15	15	84	84	84	1	1	1	1	1	1	1	1	1	1	1	1	1	1	1
ompW	Outer membrane protein W	15	15	638	638	638	1	1	1	1	1	1	1	1	1	1	1	1	1	1	1
yafN	Antitoxin YafN	15	15	293	293	293	1	1	1	1	1	1	1	1	1	1	1	1	1	1	1
tpiA	Triosephosphate isomerase	15	15	767	767	767	1	1	1	1	1	1	1	1	1	1	1	1	1	1	1
dpiA	Transcriptional regulatory protein DpiA	15	15	302	302	302	1	1	1	1	1	1	1	1	1	1	1	1	1	1	1
radA	DNA repair protein RadA	15	15	1382	1382	1382	1	1	1	1	1	1	1	1	1	1	1	1	1	1	1
cmoB	tRNA U34 carboxymethyltransferase	15	15	971	971	971	1	1	1	1	1	1	1	1	1	1	1	1	1	1	1
dacB	D-alanyl-D-alanine carboxypeptidase DacB	15	15	1433	1433	1433	1	1	1	1	1	1	1	1	1	1	1	1	1	1	1
fruB	Multiphosphoryl transfer protein	15	15	1130	1130	1130	1	1	1	1	1	1	1	1	1	1	1	1	1	1	1
rcsB	Transcriptional regulatory protein RcsB	15	15	650	650	650	1	1	1	1	1	1	1	1	1	1	1	1	1	1	1
yeaD	Putative glucose-6-phosphate 1-epimerase	15	15	884	884	884	1	1	1	1	1	1	1	1	1	1	1	1	1	1	1
modA	Molybdate-binding protein ModA	15	15	773	773	773	1	1	1	1	1	1	1	1	1	1	1	1	1	1	1
fimG	Protein FimG	15	15	503	503	503	1	1	1	1	1	1	1	1	1	1	1	1	1	1	1
nirC	Nitrite transporter NirC	15	15	806	806	806	1	1	1	1	1	1	1	1	1	1	1	1	1	1	1
citD	Citrate lyase acyl carrier protein	15	15	296	296	296	1	1	1	1	1	1	1	1	1	1	1	1	1	1	1
yjdF	Inner membrane protein YjdF	15	15	629	629	629	1	1	1	1	1	1	1	1	1	1	1	1	1	1	1
mdoB	Phosphoglycerol transferase I	15	15	2291	2291	2291	1	1	1	1	1	1	1	1	1	1	1	1	1	1	1
rcsF	Outer membrane lipoprotein RcsF	15	15	404	404	404	1	1	1	1	1	1	1	1	1	1	1	1	1	1	1
yabJ	2-iminobutanoate/2-iminopropanoate deaminase	15	15	347	347	347	1	1	1	1	1	1	1	1	1	1	1	1	1	1	1
group_2749	tRNA-His(gtg)	15	15	75	75	75	1	1	1	1	1	1	1	1	1	1	1	1	1	1	1
group_2750	hypothetical protein	15	15	824	824	824	1	1	1	1	1	1	1	1	1	1	1	1	1	1	1
group_2751	hypothetical protein	15	15	305	305	305	1	1	1	1	1	1	1	1	1	1	1	1	1	1	1
yfbM	Protein YfbM	15	15	323	323	323	1	1	1	1	1	1	1	1	1	1	1	1	1	1	1
tesA	Thioesterase 1/protease 1/lysophospholipase L1	15	15	323	323	323	1	1	1	1	1	1	1	1	1	1	1	1	1	1	1
cysB	HTH-type transcriptional regulator CysB	15	15	974	974	974	1	1	1	1	1	1	1	1	1	1	1	1	1	1	1
yaeQ	putative protein YaeQ	15	15	545	545	545	1	1	1	1	1	1	1	1	1	1	1	1	1	1	1
mraZ	Transcriptional regulator MraZ	15	15	458	458	458	1	1	1	1	1	1	1	1	1	1	1	1	1	1	1
group_2757	hypothetical protein	15	15	89	89	89	1	1	1	1	1	1	1	1	1	1	1	1	1	1	1
ynjB_3	Protein YnjB	15	15	269	269	269	1	1	1	1	1	1	1	1	1	1	1	1	1	1	1
pncC_2	Nicotinamide-nucleotide amidohydrolase PncC	15	15	497	497	497	1	1	1	1	1	1	1	1	1	1	1	1	1	1	1
mdtD	Putative multidrug resistance protein MdtD	15	15	1415	1415	1415	1	1	1	1	1	1	1	1	1	1	1	1	1	1	1
mdtN	Multidrug resistance protein MdtN	15	15	1031	1031	1031	1	1	1	1	1	1	1	1	1	1	1	1	1	1	1
rfaH	Transcription antitermination protein RfaH	15	15	488	488	488	1	1	1	1	1	1	1	1	1	1	1	1	1	1	1
bamD	Outer membrane protein assembly factor BamD	15	15	737	737	737	1	1	1	1	1	1	1	1	1	1	1	1	1	1	1
group_2764	hypothetical protein	15	15	563	563	563	1	1	1	1	1	1	1	1	1	1	1	1	1	1	1
sdaC	Serine transporter	15	15	1289	1289	1289	1	1	1	1	1	1	1	1	1	1	1	1	1	1	1
dacA	D-alanyl-D-alanine carboxypeptidase DacA	15	15	1283	1283	1283	1	1	1	1	1	1	1	1	1	1	1	1	1	1	1
msrP_2	Protein-methionine-sulfoxide reductase catalytic subunit MsrP	15	15	215	215	215	1	1	1	1	1	1	1	1	1	1	1	1	1	1	1
mreD	Rod shape-determining protein MreD	15	15	488	488	488	1	1	1	1	1	1	1	1	1	1	1	1	1	1	1
group_2769	hypothetical protein	15	15	290	290	290	1	1	1	1	1	1	1	1	1	1	1	1	1	1	1
upp	Uracil phosphoribosyltransferase	15	15	626	626	626	1	1	1	1	1	1	1	1	1	1	1	1	1	1	1
lpxM1	Lipid A biosynthesis myristoyltransferase 1	15	15	971	971	971	1	1	1	1	1	1	1	1	1	1	1	1	1	1	1
group_2772	hypothetical protein	15	15	230	230	230	1	1	1	1	1	1	1	1	1	1	1	1	1	1	1
sdaA	L-serine dehydratase 1	15	15	1364	1364	1364	1	1	1	1	1	1	1	1	1	1	1	1	1	1	1
argE	Acetylornithine deacetylase	15	15	1151	1151	1151	1	1	1	1	1	1	1	1	1	1	1	1	1	1	1
hokC_2	Toxic protein HokC	15	15	155	155	155	1	1	1	1	1	1	1	1	1	1	1	1	1	1	1
group_2776	hypothetical protein	15	15	251	251	251	1	1	1	1	1	1	1	1	1	1	1	1	1	1	1
astA	Arginine N-succinyltransferase	15	15	1034	1034	1034	1	1	1	1	1	1	1	1	1	1	1	1	1	1	1
group_2778	hypothetical protein	15	15	1193	1193	1193	1	1	1	1	1	1	1	1	1	1	1	1	1	1	1
queE	7-carboxy-7-deazaguanine synthase	15	15	671	671	671	1	1	1	1	1	1	1	1	1	1	1	1	1	1	1
pitA_2	Low-affinity inorganic phosphate transporter 1	15	15	1499	1499	1499	1	1	1	1	1	1	1	1	1	1	1	1	1	1	1
group_2781	hypothetical protein	15	15	353	353	353	1	1	1	1	1	1	1	1	1	1	1	1	1	1	1
group_2782	hypothetical protein	15	15	605	605	605	1	1	1	1	1	1	1	1	1	1	1	1	1	1	1
rutG	Putative pyrimidine permease RutG	15	15	1328	1328	1328	1	1	1	1	1	1	1	1	1	1	1	1	1	1	1
dinI_2	DNA damage-inducible protein I	15	15	248	248	248	1	1	1	1	1	1	1	1	1	1	1	1	1	1	1
ulaR	HTH-type transcriptional regulator UlaR	15	15	755	755	755	1	1	1	1	1	1	1	1	1	1	1	1	1	1	1
cbpA	Curved DNA-binding protein	15	15	920	920	920	1	1	1	1	1	1	1	1	1	1	1	1	1	1	1
yiaB	Inner membrane protein YiaB	15	15	341	341	341	1	1	1	1	1	1	1	1	1	1	1	1	1	1	1
leuA	2-isopropylmalate synthase	15	15	1571	1571	1571	1	1	1	1	1	1	1	1	1	1	1	1	1	1	1
group_2789	hypothetical protein	15	15	257	257	257	1	1	1	1	1	1	1	1	1	1	1	1	1	1	1
uidB_2	Glucuronide carrier protein	15	15	167	167	167	1	1	1	1	1	1	1	1	1	1	1	1	1	1	1
crl	Sigma factor-binding protein Crl	15	15	401	401	401	1	1	1	1	1	1	1	1	1	1	1	1	1	1	1
group_2792	hypothetical protein	15	15	503	503	503	1	1	1	1	1	1	1	1	1	1	1	1	1	1	1
bolA	DNA-binding transcriptional regulator BolA	15	15	314	314	314	1	1	1	1	1	1	1	1	1	1	1	1	1	1	1
hcaC	3-phenylpropionate/cinnamic acid dioxygenase ferredoxin subunit	15	15	320	320	320	1	1	1	1	1	1	1	1	1	1	1	1	1	1	1
tyrB	Aromatic-amino-acid aminotransferase	15	15	1193	1193	1193	1	1	1	1	1	1	1	1	1	1	1	1	1	1	1
dsbB	Disulfide bond formation protein B	15	15	530	530	530	1	1	1	1	1	1	1	1	1	1	1	1	1	1	1
pitA_1	Low-affinity inorganic phosphate transporter 1	15	15	1499	1499	1499	1	1	1	1	1	1	1	1	1	1	1	1	1	1	1
cusC_1	Cation efflux system protein CusC	15	15	1466	1466	1466	1	1	1	1	1	1	1	1	1	1	1	1	1	1	1
group_2799	hypothetical protein	15	15	341	341	341	1	1	1	1	1	1	1	1	1	1	1	1	1	1	1
pyrI	Aspartate carbamoyltransferase regulatory chain	15	15	461	461	461	1	1	1	1	1	1	1	1	1	1	1	1	1	1	1
flgG	Flagellar basal-body rod protein FlgG	15	15	782	782	782	1	1	1	1	1	1	1	1	1	1	1	1	1	1	1
opgE	Phosphoethanolamine transferase OpgE	15	15	1583	1583	1583	1	1	1	1	1	1	1	1	1	1	1	1	1	1	1
glcB	Malate synthase G	15	15	2171	2171	2171	1	1	1	1	1	1	1	1	1	1	1	1	1	1	1
pyrB	Aspartate carbamoyltransferase catalytic subunit	15	15	935	935	935	1	1	1	1	1	1	1	1	1	1	1	1	1	1	1
fkpA	FKBP-type peptidyl-prolyl cis-trans isomerase FkpA	15	15	812	812	812	1	1	1	1	1	1	1	1	1	1	1	1	1	1	1
arsB	Arsenical pump membrane protein	15	15	1289	1289	1289	1	1	1	1	1	1	1	1	1	1	1	1	1	1	1
group_2807	hypothetical protein	15	15	1373	1373	1373	1	1	1	1	1	1	1	1	1	1	1	1	1	1	1
pemK	Endoribonuclease PemK	15	15	365	365	365	1	1	1	1	1	1	1	1	1	1	1	1	1	1	1
matP	Macrodomain Ter protein	15	15	452	452	452	1	1	1	1	1	1	1	1	1	1	1	1	1	1	1
rlmB	23S rRNA (guanosine-2'-O-)-methyltransferase RlmB	15	15	731	731	731	1	1	1	1	1	1	1	1	1	1	1	1	1	1	1
ompC	Outer membrane protein C	15	15	1121	1121	1121	1	1	1	1	1	1	1	1	1	1	1	1	1	1	1
ygcP_1	putative protein YgcP	15	15	365	365	365	1	1	1	1	1	1	1	1	1	1	1	1	1	1	1
yafO	mRNA interferase toxin YafO	15	15	398	398	398	1	1	1	1	1	1	1	1	1	1	1	1	1	1	1
ibpA	Small heat shock protein IbpA	15	15	413	413	413	1	1	1	1	1	1	1	1	1	1	1	1	1	1	1
yqgF	Putative pre-16S rRNA nuclease	15	15	416	416	416	1	1	1	1	1	1	1	1	1	1	1	1	1	1	1
sohB	putative protease SohB	15	15	1049	1049	1049	1	1	1	1	1	1	1	1	1	1	1	1	1	1	1
chiP	Chitoporin	15	15	1406	1406	1406	1	1	1	1	1	1	1	1	1	1	1	1	1	1	1
fruA_2	PTS system fructose-specific EIIABC component	15	15	446	446	446	1	1	1	1	1	1	1	1	1	1	1	1	1	1	1
trkA	Trk system potassium uptake protein TrkA	15	15	1376	1376	1376	1	1	1	1	1	1	1	1	1	1	1	1	1	1	1
melR	Melibiose operon regulatory protein	15	15	317	908	868	1	1	1	1	1	1	1	1	1	1	1	1	1	1	1
nfi	Endonuclease V	15	15	671	671	671	1	1	1	1	1	1	1	1	1	1	1	1	1	1	1
yfeX	putative deferrochelatase/peroxidase YfeX	15	15	899	899	899	1	1	1	1	1	1	1	1	1	1	1	1	1	1	1
nemA	N-ethylmaleimide reductase	15	15	1097	1097	1097	1	1	1	1	1	1	1	1	1	1	1	1	1	1	1
group_2823	hypothetical protein	15	15	209	209	209	1	1	1	1	1	1	1	1	1	1	1	1	1	1	1
higA	Antitoxin HigA	15	15	416	416	416	1	1	1	1	1	1	1	1	1	1	1	1	1	1	1
zipA	Cell division protein ZipA	15	15	986	986	986	1	1	1	1	1	1	1	1	1	1	1	1	1	1	1
msbA_2	Lipid A export ATP-binding/permease protein MsbA	15	15	1748	1748	1748	1	1	1	1	1	1	1	1	1	1	1	1	1	1	1
rhlB	ATP-dependent RNA helicase RhlB	15	15	1265	1265	1265	1	1	1	1	1	1	1	1	1	1	1	1	1	1	1
yfhL	Ferredoxin YfhL	15	15	185	185	185	1	1	1	1	1	1	1	1	1	1	1	1	1	1	1
bcsA_1	Cellulose synthase catalytic subunit [UDP-forming]	15	15	1037	1037	1037	1	1	1	1	1	1	1	1	1	1	1	1	1	1	1
glnS	Glutamine--tRNA ligase	15	15	1664	1664	1664	1	1	1	1	1	1	1	1	1	1	1	1	1	1	1
yjjW	Putative glycyl-radical enzyme activating enzyme YjjW	15	15	863	863	863	1	1	1	1	1	1	1	1	1	1	1	1	1	1	1
yceI	Protein YceI	15	15	575	575	575	1	1	1	1	1	1	1	1	1	1	1	1	1	1	1
seqA	Negative modulator of initiation of replication	15	15	545	545	545	1	1	1	1	1	1	1	1	1	1	1	1	1	1	1
aglB_1	6-phospho-alpha-glucosidase	15	15	176	176	176	1	1	1	1	1	1	1	1	1	1	1	1	1	1	1
yobA	Protein YobA	15	15	374	374	374	1	1	1	1	1	1	1	1	1	1	1	1	1	1	1
group_2836	hypothetical protein	15	15	368	368	368	1	1	1	1	1	1	1	1	1	1	1	1	1	1	1
vsr	Very short patch repair protein	15	15	470	470	470	1	1	1	1	1	1	1	1	1	1	1	1	1	1	1
btuD_4	Vitamin B12 import ATP-binding protein BtuD	15	15	1004	1004	1004	1	1	1	1	1	1	1	1	1	1	1	1	1	1	1
ubiG	Ubiquinone biosynthesis O-methyltransferase	15	15	722	722	722	1	1	1	1	1	1	1	1	1	1	1	1	1	1	1
frlD	Fructoselysine 6-kinase	15	15	785	785	785	1	1	1	1	1	1	1	1	1	1	1	1	1	1	1
group_2841	hypothetical protein	15	15	2432	2432	2432	1	1	1	1	1	1	1	1	1	1	1	1	1	1	1
group_2842	hypothetical protein	15	15	677	677	677	1	1	1	1	1	1	1	1	1	1	1	1	1	1	1
glrR	Transcriptional regulatory protein GlrR	15	15	1334	1334	1334	1	1	1	1	1	1	1	1	1	1	1	1	1	1	1
rplV	50S ribosomal protein L22	15	15	332	332	332	1	1	1	1	1	1	1	1	1	1	1	1	1	1	1
btuF	Vitamin B12-binding protein	15	15	800	800	800	1	1	1	1	1	1	1	1	1	1	1	1	1	1	1
mdtE_1	Multidrug resistance protein MdtE	15	15	917	917	917	1	1	1	1	1	1	1	1	1	1	1	1	1	1	1
mog	Molybdopterin adenylyltransferase	15	15	587	587	587	1	1	1	1	1	1	1	1	1	1	1	1	1	1	1
cutC_1	Choline trimethylamine-lyase	15	15	2297	2297	2297	1	1	1	1	1	1	1	1	1	1	1	1	1	1	1
pykF	Pyruvate kinase I	15	15	1412	1412	1412	1	1	1	1	1	1	1	1	1	1	1	1	1	1	1
ybjG	Putative undecaprenyl-diphosphatase YbjG	15	15	596	596	596	1	1	1	1	1	1	1	1	1	1	1	1	1	1	1
glpD	Aerobic glycerol-3-phosphate dehydrogenase	15	15	1505	1505	1505	1	1	1	1	1	1	1	1	1	1	1	1	1	1	1
ycjY_3	putative protein YcjY	15	15	230	230	230	1	1	1	1	1	1	1	1	1	1	1	1	1	1	1
ubiA	4-hydroxybenzoate octaprenyltransferase	15	15	872	872	872	1	1	1	1	1	1	1	1	1	1	1	1	1	1	1
purM	Phosphoribosylformylglycinamidine cyclo-ligase	15	15	1037	1037	1037	1	1	1	1	1	1	1	1	1	1	1	1	1	1	1
group_2855	hypothetical protein	15	15	242	242	242	1	1	1	1	1	1	1	1	1	1	1	1	1	1	1
rpsI	30S ribosomal protein S9	15	15	392	392	392	1	1	1	1	1	1	1	1	1	1	1	1	1	1	1
ddpX	D-alanyl-D-alanine dipeptidase	15	15	401	401	401	1	1	1	1	1	1	1	1	1	1	1	1	1	1	1
mipA	MltA-interacting protein	15	15	746	746	746	1	1	1	1	1	1	1	1	1	1	1	1	1	1	1
tldD	Metalloprotease TldD	15	15	1445	1445	1445	1	1	1	1	1	1	1	1	1	1	1	1	1	1	1
ydgK	Inner membrane protein YdgK	15	15	440	440	440	1	1	1	1	1	1	1	1	1	1	1	1	1	1	1
gcvA	Glycine cleavage system transcriptional activator	15	15	917	917	917	1	1	1	1	1	1	1	1	1	1	1	1	1	1	1
ahpC	Alkyl hydroperoxide reductase C	15	15	563	563	563	1	1	1	1	1	1	1	1	1	1	1	1	1	1	1
mrdB	Peptidoglycan glycosyltransferase MrdB	15	15	1112	1112	1112	1	1	1	1	1	1	1	1	1	1	1	1	1	1	1
yciO	putative protein YciO	15	15	620	620	620	1	1	1	1	1	1	1	1	1	1	1	1	1	1	1
nanT	Sialic acid transporter NanT	15	15	1490	1490	1490	1	1	1	1	1	1	1	1	1	1	1	1	1	1	1
acrZ	Multidrug efflux pump accessory protein AcrZ	15	15	149	149	149	1	1	1	1	1	1	1	1	1	1	1	1	1	1	1
bioF_3	8-amino-7-oxononanoate synthase	15	15	1154	1154	1154	1	1	1	1	1	1	1	1	1	1	1	1	1	1	1
pstC	Phosphate transport system permease protein PstC	15	15	959	959	959	1	1	1	1	1	1	1	1	1	1	1	1	1	1	1
group_2869	hypothetical protein	15	15	1070	1070	1070	1	1	1	1	1	1	1	1	1	1	1	1	1	1	1
yfbR	5'-deoxynucleotidase YfbR	15	15	599	599	599	1	1	1	1	1	1	1	1	1	1	1	1	1	1	1
cdsA	Phosphatidate cytidylyltransferase	15	15	749	749	749	1	1	1	1	1	1	1	1	1	1	1	1	1	1	1
cynR_1	HTH-type transcriptional regulator CynR	15	15	926	926	926	1	1	1	1	1	1	1	1	1	1	1	1	1	1	1
ndhS	Nicotinate dehydrogenase small FeS subunit	15	15	479	479	479	1	1	1	1	1	1	1	1	1	1	1	1	1	1	1
deoC	Deoxyribose-phosphate aldolase	15	15	779	779	779	1	1	1	1	1	1	1	1	1	1	1	1	1	1	1
ynjB_1	Protein YnjB	15	15	329	329	329	1	1	1	1	1	1	1	1	1	1	1	1	1	1	1
hybO	Hydrogenase-2 small chain	15	15	1118	1118	1118	1	1	1	1	1	1	1	1	1	1	1	1	1	1	1
cecR	HTH-type transcriptional dual regulator CecR	15	15	671	671	671	1	1	1	1	1	1	1	1	1	1	1	1	1	1	1
queD	6-carboxy-5,6,7,8-tetrahydropterin synthase	15	15	365	365	365	1	1	1	1	1	1	1	1	1	1	1	1	1	1	1
mlaB	putative phospholipid ABC transporter-binding protein MlaB	15	15	293	293	293	1	1	1	1	1	1	1	1	1	1	1	1	1	1	1
cusC_2	Cation efflux system protein CusC	15	15	314	1382	1310	1	1	1	1	1	1	1	1	1	1	1	1	1	1	1
rsxB	Electron transport complex subunit RsxB	15	15	578	578	578	1	1	1	1	1	1	1	1	1	1	1	1	1	1	1
ompR	Transcriptional regulatory protein OmpR	15	15	719	719	719	1	1	1	1	1	1	1	1	1	1	1	1	1	1	1
panZ	PanD regulatory factor	15	15	383	383	383	1	1	1	1	1	1	1	1	1	1	1	1	1	1	1
ycjU	Beta-phosphoglucomutase	15	15	659	659	659	1	1	1	1	1	1	1	1	1	1	1	1	1	1	1
apt	Adenine phosphoribosyltransferase	15	15	551	551	551	1	1	1	1	1	1	1	1	1	1	1	1	1	1	1
appX	Putative cytochrome bd-II ubiquinol oxidase subunit AppX	15	15	92	92	92	1	1	1	1	1	1	1	1	1	1	1	1	1	1	1
group_2886	hypothetical protein	15	15	362	362	362	1	1	1	1	1	1	1	1	1	1	1	1	1	1	1
btuB_1	Vitamin B12 transporter BtuB	15	15	1421	1421	1421	1	1	1	1	1	1	1	1	1	1	1	1	1	1	1
group_2888	hypothetical protein	15	15	173	173	173	1	1	1	1	1	1	1	1	1	1	1	1	1	1	1
hcxB	Hydroxycarboxylate dehydrogenase B	15	15	1085	1085	1085	1	1	1	1	1	1	1	1	1	1	1	1	1	1	1
group_289	hypothetical protein	15	15	1172	2237	2166	1	1	1	1	1	1	1	1	1	1	1	1	1	1	1
group_2890	hypothetical protein	15	15	779	779	779	1	1	1	1	1	1	1	1	1	1	1	1	1	1	1
aspS	Aspartate--tRNA ligase	15	15	1772	1772	1772	1	1	1	1	1	1	1	1	1	1	1	1	1	1	1
group_2892	hypothetical protein	15	15	1052	1052	1052	1	1	1	1	1	1	1	1	1	1	1	1	1	1	1
group_2893	IS3 family transposase ISEc17	15	15	299	299	299	1	1	1	1	1	1	1	1	1	1	1	1	1	1	1
carB	Carbamoyl-phosphate synthase large chain	15	15	3221	3221	3221	1	1	1	1	1	1	1	1	1	1	1	1	1	1	1
group_2895	hypothetical protein	15	15	212	212	212	1	1	1	1	1	1	1	1	1	1	1	1	1	1	1
iscS	Cysteine desulfurase IscS	15	15	1214	1214	1214	1	1	1	1	1	1	1	1	1	1	1	1	1	1	1
rpsC	30S ribosomal protein S3	15	15	701	701	701	1	1	1	1	1	1	1	1	1	1	1	1	1	1	1
hemN_2	Oxygen-independent coproporphyrinogen-III oxidase-like protein YqeR	15	15	1136	1136	1136	1	1	1	1	1	1	1	1	1	1	1	1	1	1	1
rutB	Peroxyureidoacrylate/ureidoacrylate amidohydrolase RutB	15	15	695	695	695	1	1	1	1	1	1	1	1	1	1	1	1	1	1	1
fhuD	Iron(3+)-hydroxamate-binding protein FhuD	15	15	890	890	890	1	1	1	1	1	1	1	1	1	1	1	1	1	1	1
group_2901	hypothetical protein	15	15	404	404	404	1	1	1	1	1	1	1	1	1	1	1	1	1	1	1
group_2902	hypothetical protein	15	15	161	161	161	1	1	1	1	1	1	1	1	1	1	1	1	1	1	1
nicS	HTH-type transcriptional repressor NicS	15	15	647	647	647	1	1	1	1	1	1	1	1	1	1	1	1	1	1	1
fiu_1	Catecholate siderophore receptor Fiu	15	15	329	329	329	1	1	1	1	1	1	1	1	1	1	1	1	1	1	1
yliI	Aldose sugar dehydrogenase YliI	15	15	938	938	938	1	1	1	1	1	1	1	1	1	1	1	1	1	1	1
group_2906	hypothetical protein	15	15	599	599	599	1	1	1	1	1	1	1	1	1	1	1	1	1	1	1
umuD	Protein UmuD	15	15	419	419	419	1	1	1	1	1	1	1	1	1	1	1	1	1	1	1
gcd	Quinoprotein glucose dehydrogenase	15	15	2390	2390	2390	1	1	1	1	1	1	1	1	1	1	1	1	1	1	1
ypdF_2	Aminopeptidase YpdF	15	15	665	665	665	1	1	1	1	1	1	1	1	1	1	1	1	1	1	1
pckA	Phosphoenolpyruvate carboxykinase (ATP)	15	15	1622	1622	1622	1	1	1	1	1	1	1	1	1	1	1	1	1	1	1
group_2911	hypothetical protein	15	15	659	659	659	1	1	1	1	1	1	1	1	1	1	1	1	1	1	1
rspA_1	Starvation-sensing protein RspA	15	15	1214	1214	1214	1	1	1	1	1	1	1	1	1	1	1	1	1	1	1
rssB	Regulator of RpoS	15	15	1013	1013	1013	1	1	1	1	1	1	1	1	1	1	1	1	1	1	1
csgG_2	Curli production assembly/transport component CsgG	15	15	356	356	356	1	1	1	1	1	1	1	1	1	1	1	1	1	1	1
psd	Phosphatidylserine decarboxylase proenzyme	15	15	968	968	968	1	1	1	1	1	1	1	1	1	1	1	1	1	1	1
yciF	Protein YciF	15	15	500	500	500	1	1	1	1	1	1	1	1	1	1	1	1	1	1	1
dppC	Dipeptide transport system permease protein DppC	15	15	902	902	902	1	1	1	1	1	1	1	1	1	1	1	1	1	1	1
idi	Isopentenyl-diphosphate Delta-isomerase	15	15	548	548	548	1	1	1	1	1	1	1	1	1	1	1	1	1	1	1
group_2919	putative acyl-CoA thioester hydrolase	15	15	398	398	398	1	1	1	1	1	1	1	1	1	1	1	1	1	1	1
actP	Cation/acetate symporter ActP	15	15	1649	1649	1649	1	1	1	1	1	1	1	1	1	1	1	1	1	1	1
gmhA	Phosphoheptose isomerase	15	15	578	578	578	1	1	1	1	1	1	1	1	1	1	1	1	1	1	1
group_2922	hypothetical protein	15	15	494	494	494	1	1	1	1	1	1	1	1	1	1	1	1	1	1	1
atpA	ATP synthase subunit alpha	15	15	1541	1541	1541	1	1	1	1	1	1	1	1	1	1	1	1	1	1	1
hemG	Protoporphyrinogen IX dehydrogenase [menaquinone]	15	15	545	545	545	1	1	1	1	1	1	1	1	1	1	1	1	1	1	1
gpr	L-glyceraldehyde 3-phosphate reductase	15	15	1040	1040	1040	1	1	1	1	1	1	1	1	1	1	1	1	1	1	1
hisQ	Histidine transport system permease protein HisQ	15	15	686	686	686	1	1	1	1	1	1	1	1	1	1	1	1	1	1	1
group_2927	hypothetical protein	15	15	1139	1139	1139	1	1	1	1	1	1	1	1	1	1	1	1	1	1	1
msbA_1	Lipid A export ATP-binding/permease protein MsbA	15	15	1721	1721	1721	1	1	1	1	1	1	1	1	1	1	1	1	1	1	1
nhaK	Sodium, potassium, lithium and rubidium/H(+) antiporter	15	15	1649	1649	1649	1	1	1	1	1	1	1	1	1	1	1	1	1	1	1
group_2930	putative protein	15	15	350	350	350	1	1	1	1	1	1	1	1	1	1	1	1	1	1	1
yhcB	Inner membrane protein YhcB	15	15	398	398	398	1	1	1	1	1	1	1	1	1	1	1	1	1	1	1
aroD	3-dehydroquinate dehydratase	15	15	758	758	758	1	1	1	1	1	1	1	1	1	1	1	1	1	1	1
norW	Nitric oxide reductase FlRd-NAD(+) reductase	15	15	1133	1133	1133	1	1	1	1	1	1	1	1	1	1	1	1	1	1	1
fdhD	Sulfur carrier protein FdhD	15	15	833	833	833	1	1	1	1	1	1	1	1	1	1	1	1	1	1	1
mutS2	Endonuclease MutS2	15	15	551	551	551	1	1	1	1	1	1	1	1	1	1	1	1	1	1	1
murD	UDP-N-acetylmuramoylalanine--D-glutamate ligase	15	15	1316	1316	1316	1	1	1	1	1	1	1	1	1	1	1	1	1	1	1
ydhF	Oxidoreductase YdhF	15	15	896	896	896	1	1	1	1	1	1	1	1	1	1	1	1	1	1	1
yehW	Glycine betaine uptake system permease protein YehW	15	15	731	731	731	1	1	1	1	1	1	1	1	1	1	1	1	1	1	1
group_2939	hypothetical protein	15	15	776	776	776	1	1	1	1	1	1	1	1	1	1	1	1	1	1	1
tyrA	T-protein	15	15	1121	1121	1121	1	1	1	1	1	1	1	1	1	1	1	1	1	1	1
yohD	Inner membrane protein YohD	15	15	578	578	578	1	1	1	1	1	1	1	1	1	1	1	1	1	1	1
agaC_1	N-acetylgalactosamine permease IIC component 1	15	15	779	779	779	1	1	1	1	1	1	1	1	1	1	1	1	1	1	1
citE	Citrate lyase subunit beta	15	15	908	908	908	1	1	1	1	1	1	1	1	1	1	1	1	1	1	1
rnc	Ribonuclease 3	15	15	680	680	680	1	1	1	1	1	1	1	1	1	1	1	1	1	1	1
tusD	Sulfurtransferase TusD	15	15	386	386	386	1	1	1	1	1	1	1	1	1	1	1	1	1	1	1
glcC	Glc operon transcriptional activator	15	15	770	770	770	1	1	1	1	1	1	1	1	1	1	1	1	1	1	1
hyfA_2	Hydrogenase-4 component A	15	15	527	527	527	1	1	1	1	1	1	1	1	1	1	1	1	1	1	1
menE	2-succinylbenzoate--CoA ligase	15	15	1355	1355	1355	1	1	1	1	1	1	1	1	1	1	1	1	1	1	1
speE	Polyamine aminopropyltransferase	15	15	866	866	866	1	1	1	1	1	1	1	1	1	1	1	1	1	1	1
group_2950	hypothetical protein	15	15	542	542	542	1	1	1	1	1	1	1	1	1	1	1	1	1	1	1
bdcA	Cyclic-di-GMP-binding biofilm dispersal mediator protein	15	15	713	713	713	1	1	1	1	1	1	1	1	1	1	1	1	1	1	1
nadE	NH(3)-dependent NAD(+) synthetase	15	15	827	827	827	1	1	1	1	1	1	1	1	1	1	1	1	1	1	1
rluC	Ribosomal large subunit pseudouridine synthase C	15	15	959	959	959	1	1	1	1	1	1	1	1	1	1	1	1	1	1	1
rbfA	30S ribosome-binding factor	15	15	401	401	401	1	1	1	1	1	1	1	1	1	1	1	1	1	1	1
glyA	Serine hydroxymethyltransferase	15	15	1253	1253	1253	1	1	1	1	1	1	1	1	1	1	1	1	1	1	1
hslR	Heat shock protein 15	15	15	401	401	401	1	1	1	1	1	1	1	1	1	1	1	1	1	1	1
pdxA	4-hydroxythreonine-4-phosphate dehydrogenase	15	15	989	989	989	1	1	1	1	1	1	1	1	1	1	1	1	1	1	1
ybjO	Inner membrane protein YbjO	15	15	488	488	488	1	1	1	1	1	1	1	1	1	1	1	1	1	1	1
feoC	putative [Fe-S]-dependent transcriptional repressor FeoC	15	15	236	236	236	1	1	1	1	1	1	1	1	1	1	1	1	1	1	1
ybhA	Pyridoxal phosphate phosphatase YbhA	15	15	818	818	818	1	1	1	1	1	1	1	1	1	1	1	1	1	1	1
ubiB	putative protein kinase UbiB	15	15	1640	1640	1640	1	1	1	1	1	1	1	1	1	1	1	1	1	1	1
ibpB	Small heat shock protein IbpB	15	15	428	428	428	1	1	1	1	1	1	1	1	1	1	1	1	1	1	1
chuR_1	Anaerobic sulfatase-maturating enzyme	15	15	1235	1235	1235	1	1	1	1	1	1	1	1	1	1	1	1	1	1	1
group_2964	hypothetical protein	15	15	404	404	404	1	1	1	1	1	1	1	1	1	1	1	1	1	1	1
ybjM	Inner membrane protein YbjM	15	15	377	377	377	1	1	1	1	1	1	1	1	1	1	1	1	1	1	1
rfaQ	Lipopolysaccharide core heptosyltransferase RfaQ	15	15	1058	1058	1058	1	1	1	1	1	1	1	1	1	1	1	1	1	1	1
mgtA	Magnesium-transporting ATPase, P-type 1	15	15	2696	2696	2696	1	1	1	1	1	1	1	1	1	1	1	1	1	1	1
group_2968	hypothetical protein	15	15	488	488	488	1	1	1	1	1	1	1	1	1	1	1	1	1	1	1
group_2969	hypothetical protein	15	15	869	869	869	1	1	1	1	1	1	1	1	1	1	1	1	1	1	1
emrD	Multidrug resistance protein D	15	15	1184	1184	1184	1	1	1	1	1	1	1	1	1	1	1	1	1	1	1
purN	Phosphoribosylglycinamide formyltransferase	15	15	638	638	638	1	1	1	1	1	1	1	1	1	1	1	1	1	1	1
group_2972	hypothetical protein	15	15	776	776	776	1	1	1	1	1	1	1	1	1	1	1	1	1	1	1
iolC	5-dehydro-2-deoxygluconokinase	15	15	965	965	965	1	1	1	1	1	1	1	1	1	1	1	1	1	1	1
pgi	Glucose-6-phosphate isomerase	15	15	1649	1649	1649	1	1	1	1	1	1	1	1	1	1	1	1	1	1	1
mtlR	Mannitol operon repressor	15	15	587	587	587	1	1	1	1	1	1	1	1	1	1	1	1	1	1	1
fruA_1	PTS system fructose-specific EIIB'BC component	15	15	1691	1691	1691	1	1	1	1	1	1	1	1	1	1	1	1	1	1	1
nupG	Nucleoside permease NupG	15	15	1256	1256	1256	1	1	1	1	1	1	1	1	1	1	1	1	1	1	1
kefC_2	Glutathione-regulated potassium-efflux system protein KefC	15	15	1862	1862	1862	1	1	1	1	1	1	1	1	1	1	1	1	1	1	1
aroB	3-dehydroquinate synthase	15	15	1088	1088	1088	1	1	1	1	1	1	1	1	1	1	1	1	1	1	1
ycfS	putative L,D-transpeptidase YcfS	15	15	959	959	959	1	1	1	1	1	1	1	1	1	1	1	1	1	1	1
ssuD	Alkanesulfonate monooxygenase	15	15	1145	1145	1145	1	1	1	1	1	1	1	1	1	1	1	1	1	1	1
group_2982	Invasin	15	15	1394	1394	1394	1	1	1	1	1	1	1	1	1	1	1	1	1	1	1
group_2983	hypothetical protein	15	15	239	239	239	1	1	1	1	1	1	1	1	1	1	1	1	1	1	1
hyfA_1	Hydrogenase-4 component A	15	15	617	617	617	1	1	1	1	1	1	1	1	1	1	1	1	1	1	1
nagB_1	Glucosamine-6-phosphate deaminase	15	15	800	800	800	1	1	1	1	1	1	1	1	1	1	1	1	1	1	1
yfgD	putative protein YfgD	15	15	359	359	359	1	1	1	1	1	1	1	1	1	1	1	1	1	1	1
csrD	RNase E specificity factor CsrD	15	15	1940	1940	1940	1	1	1	1	1	1	1	1	1	1	1	1	1	1	1
uvrD	DNA helicase II	15	15	2162	2162	2162	1	1	1	1	1	1	1	1	1	1	1	1	1	1	1
panF	Sodium/pantothenate symporter	15	15	1451	1451	1451	1	1	1	1	1	1	1	1	1	1	1	1	1	1	1
mtgA	Biosynthetic peptidoglycan transglycosylase	15	15	431	431	431	1	1	1	1	1	1	1	1	1	1	1	1	1	1	1
rplL	50S ribosomal protein L7/L12	15	15	365	365	365	1	1	1	1	1	1	1	1	1	1	1	1	1	1	1
phoR	Phosphate regulon sensor protein PhoR	15	15	1295	1295	1295	1	1	1	1	1	1	1	1	1	1	1	1	1	1	1
glnQ_2	Glutamine transport ATP-binding protein GlnQ	15	15	722	722	722	1	1	1	1	1	1	1	1	1	1	1	1	1	1	1
flgJ	Peptidoglycan hydrolase FlgJ	15	15	941	941	941	1	1	1	1	1	1	1	1	1	1	1	1	1	1	1
hldE	Bifunctional protein HldE	15	15	1433	1433	1433	1	1	1	1	1	1	1	1	1	1	1	1	1	1	1
ruvC	Crossover junction endodeoxyribonuclease RuvC	15	15	521	521	521	1	1	1	1	1	1	1	1	1	1	1	1	1	1	1
rstA	Transcriptional regulatory protein RstA	15	15	743	743	743	1	1	1	1	1	1	1	1	1	1	1	1	1	1	1
glnB	Nitrogen regulatory protein P-II 1	15	15	338	338	338	1	1	1	1	1	1	1	1	1	1	1	1	1	1	1
hisH	Imidazole glycerol phosphate synthase subunit HisH	15	15	590	590	590	1	1	1	1	1	1	1	1	1	1	1	1	1	1	1
ypjD	Inner membrane protein YpjD	15	15	866	866	866	1	1	1	1	1	1	1	1	1	1	1	1	1	1	1
trxC	Thioredoxin 2	15	15	419	419	419	1	1	1	1	1	1	1	1	1	1	1	1	1	1	1
uvrA	UvrABC system protein A	15	15	2822	2822	2822	1	1	1	1	1	1	1	1	1	1	1	1	1	1	1
gpsA	Glycerol-3-phosphate dehydrogenase [NAD(P)+]	15	15	1019	1019	1019	1	1	1	1	1	1	1	1	1	1	1	1	1	1	1
waaA	3-deoxy-D-manno-octulosonic acid transferase	15	15	1277	1277	1277	1	1	1	1	1	1	1	1	1	1	1	1	1	1	1
murR_1	HTH-type transcriptional regulator MurR	15	15	800	800	800	1	1	1	1	1	1	1	1	1	1	1	1	1	1	1
siaP	Sialic acid-binding periplasmic protein SiaP	15	15	353	353	353	1	1	1	1	1	1	1	1	1	1	1	1	1	1	1
rsmG	Ribosomal RNA small subunit methyltransferase G	15	15	623	623	623	1	1	1	1	1	1	1	1	1	1	1	1	1	1	1
gadC_2	putative glutamate/gamma-aminobutyrate antiporter	15	15	1535	1535	1535	1	1	1	1	1	1	1	1	1	1	1	1	1	1	1
rlmH	Ribosomal RNA large subunit methyltransferase H	15	15	467	467	467	1	1	1	1	1	1	1	1	1	1	1	1	1	1	1
znuA	High-affinity zinc uptake system protein ZnuA	15	15	986	986	986	1	1	1	1	1	1	1	1	1	1	1	1	1	1	1
group_3011	hypothetical protein	15	15	200	200	200	1	1	1	1	1	1	1	1	1	1	1	1	1	1	1
pldA	Phospholipase A1	15	15	869	869	869	1	1	1	1	1	1	1	1	1	1	1	1	1	1	1
dnaB_1	Replicative DNA helicase	15	15	1415	1415	1415	1	1	1	1	1	1	1	1	1	1	1	1	1	1	1
rplA	50S ribosomal protein L1	15	15	704	704	704	1	1	1	1	1	1	1	1	1	1	1	1	1	1	1
rsd	Regulator of sigma D	15	15	476	476	476	1	1	1	1	1	1	1	1	1	1	1	1	1	1	1
pepP	Xaa-Pro aminopeptidase	15	15	1325	1325	1325	1	1	1	1	1	1	1	1	1	1	1	1	1	1	1
mgtC	Protein MgtC	15	15	248	248	248	1	1	1	1	1	1	1	1	1	1	1	1	1	1	1
group_3018	hypothetical protein	15	15	830	830	830	1	1	1	1	1	1	1	1	1	1	1	1	1	1	1
exbB	Biopolymer transport protein ExbB	15	15	734	734	734	1	1	1	1	1	1	1	1	1	1	1	1	1	1	1
tar	Methyl-accepting chemotaxis protein II	15	15	1181	1661	1629	1	1	1	1	1	1	1	1	1	1	1	1	1	1	1
ybgC	Acyl-CoA thioester hydrolase YbgC	15	15	404	404	404	1	1	1	1	1	1	1	1	1	1	1	1	1	1	1
pdeR_3	Cyclic di-GMP phosphodiesterase PdeR	15	15	680	680	680	1	1	1	1	1	1	1	1	1	1	1	1	1	1	1
hisG	ATP phosphoribosyltransferase	15	15	899	899	899	1	1	1	1	1	1	1	1	1	1	1	1	1	1	1
bfd	Bacterioferritin-associated ferredoxin	15	15	194	194	194	1	1	1	1	1	1	1	1	1	1	1	1	1	1	1
gldA_2	Glycerol dehydrogenase	15	15	281	281	281	1	1	1	1	1	1	1	1	1	1	1	1	1	1	1
grxD	Glutaredoxin 4	15	15	347	347	347	1	1	1	1	1	1	1	1	1	1	1	1	1	1	1
ftsH	ATP-dependent zinc metalloprotease FtsH	15	15	1943	1943	1943	1	1	1	1	1	1	1	1	1	1	1	1	1	1	1
lptA	Lipopolysaccharide export system protein LptA	15	15	557	557	557	1	1	1	1	1	1	1	1	1	1	1	1	1	1	1
zraS	Sensor protein ZraS	15	15	1376	1376	1376	1	1	1	1	1	1	1	1	1	1	1	1	1	1	1
yjfF	Inner membrane ABC transporter permease protein YjfF	15	15	872	872	872	1	1	1	1	1	1	1	1	1	1	1	1	1	1	1
ispE	4-diphosphocytidyl-2-C-methyl-D-erythritol kinase	15	15	851	851	851	1	1	1	1	1	1	1	1	1	1	1	1	1	1	1
group_3031	hypothetical protein	15	15	95	95	95	1	1	1	1	1	1	1	1	1	1	1	1	1	1	1
yjjG	Pyrimidine 5'-nucleotidase YjjG	15	15	677	677	677	1	1	1	1	1	1	1	1	1	1	1	1	1	1	1
alaA	Glutamate-pyruvate aminotransferase AlaA	15	15	1217	1217	1217	1	1	1	1	1	1	1	1	1	1	1	1	1	1	1
hpaC	4-hydroxyphenylacetate 3-monooxygenase reductase component	15	15	512	512	512	1	1	1	1	1	1	1	1	1	1	1	1	1	1	1
group_3035	hypothetical protein	15	15	125	125	125	1	1	1	1	1	1	1	1	1	1	1	1	1	1	1
tsaB	tRNA threonylcarbamoyladenosine biosynthesis protein TsaB	15	15	695	695	695	1	1	1	1	1	1	1	1	1	1	1	1	1	1	1
selA	L-seryl-tRNA(Sec) selenium transferase	15	15	1391	1391	1391	1	1	1	1	1	1	1	1	1	1	1	1	1	1	1
fadL	Long-chain fatty acid transport protein	15	15	1340	1340	1340	1	1	1	1	1	1	1	1	1	1	1	1	1	1	1
group_3039	hypothetical protein	15	15	89	89	89	1	1	1	1	1	1	1	1	1	1	1	1	1	1	1
fimD_1	Outer membrane usher protein FimD	15	15	1739	2636	1798	1	1	1	1	1	1	1	1	1	1	1	1	1	1	1
plaP	Low-affinity putrescine importer PlaP	15	15	1358	1358	1358	1	1	1	1	1	1	1	1	1	1	1	1	1	1	1
yedK_2	Putative SOS response-associated peptidase YedK	15	15	392	392	392	1	1	1	1	1	1	1	1	1	1	1	1	1	1	1
rplD	50S ribosomal protein L4	15	15	605	605	605	1	1	1	1	1	1	1	1	1	1	1	1	1	1	1
group_3043	hypothetical protein	15	15	236	236	236	1	1	1	1	1	1	1	1	1	1	1	1	1	1	1
rsmE	Ribosomal RNA small subunit methyltransferase E	15	15	731	731	731	1	1	1	1	1	1	1	1	1	1	1	1	1	1	1
rpsQ	30S ribosomal protein S17	15	15	254	254	254	1	1	1	1	1	1	1	1	1	1	1	1	1	1	1
mntP	putative manganese efflux pump MntP	15	15	566	566	566	1	1	1	1	1	1	1	1	1	1	1	1	1	1	1
ybgI	GTP cyclohydrolase 1 type 2	15	15	743	743	743	1	1	1	1	1	1	1	1	1	1	1	1	1	1	1
hdfR_2	HTH-type transcriptional regulator HdfR	15	15	950	950	950	1	1	1	1	1	1	1	1	1	1	1	1	1	1	1
group_3049	IS3 family transposase ISEc16	15	15	491	491	491	1	1	1	1	1	1	1	1	1	1	1	1	1	1	1
dps	DNA protection during starvation protein	15	15	503	503	503	1	1	1	1	1	1	1	1	1	1	1	1	1	1	1
focB_2	putative formate transporter 2	15	15	644	644	644	1	1	1	1	1	1	1	1	1	1	1	1	1	1	1
ptsG	PTS system glucose-specific EIICB component	15	15	1433	1433	1433	1	1	1	1	1	1	1	1	1	1	1	1	1	1	1
tgt	Queuine tRNA-ribosyltransferase	15	15	1127	1127	1127	1	1	1	1	1	1	1	1	1	1	1	1	1	1	1
flgI	Flagellar P-ring protein	15	15	1097	1097	1097	1	1	1	1	1	1	1	1	1	1	1	1	1	1	1
group_3055	hypothetical protein	15	15	665	665	665	1	1	1	1	1	1	1	1	1	1	1	1	1	1	1
csgD	CsgBAC operon transcriptional regulatory protein	15	15	650	650	650	1	1	1	1	1	1	1	1	1	1	1	1	1	1	1
argO	Arginine exporter protein ArgO	15	15	635	635	635	1	1	1	1	1	1	1	1	1	1	1	1	1	1	1
yfiH	Polyphenol oxidase	15	15	731	731	731	1	1	1	1	1	1	1	1	1	1	1	1	1	1	1
tas	Protein tas	15	15	1040	1040	1040	1	1	1	1	1	1	1	1	1	1	1	1	1	1	1
minE	Cell division topological specificity factor	15	15	266	266	266	1	1	1	1	1	1	1	1	1	1	1	1	1	1	1
ttdB	L(+)-tartrate dehydratase subunit beta	15	15	605	605	605	1	1	1	1	1	1	1	1	1	1	1	1	1	1	1
ybgK_2	putative protein YbgK	15	15	446	446	446	1	1	1	1	1	1	1	1	1	1	1	1	1	1	1
lgoR	putative HTH-type transcriptional regulator LgoR	15	15	914	914	914	1	1	1	1	1	1	1	1	1	1	1	1	1	1	1
oppB	Oligopeptide transport system permease protein OppB	15	15	920	920	920	1	1	1	1	1	1	1	1	1	1	1	1	1	1	1
fsaB_1	Fructose-6-phosphate aldolase 2	15	15	305	305	305	1	1	1	1	1	1	1	1	1	1	1	1	1	1	1
thrC	Threonine synthase	15	15	1286	1286	1286	1	1	1	1	1	1	1	1	1	1	1	1	1	1	1
group_3067	hypothetical protein	15	15	323	323	323	1	1	1	1	1	1	1	1	1	1	1	1	1	1	1
thiD	Hydroxymethylpyrimidine/phosphomethylpyrimidine kinase	15	15	800	800	800	1	1	1	1	1	1	1	1	1	1	1	1	1	1	1
group_3069	hypothetical protein	15	15	278	278	278	1	1	1	1	1	1	1	1	1	1	1	1	1	1	1
cysZ	Sulfate transporter CysZ	15	15	761	761	761	1	1	1	1	1	1	1	1	1	1	1	1	1	1	1
group_3071	hypothetical protein	15	15	650	650	650	1	1	1	1	1	1	1	1	1	1	1	1	1	1	1
napC	Cytochrome c-type protein NapC	15	15	602	602	602	1	1	1	1	1	1	1	1	1	1	1	1	1	1	1
rcnB	Nickel/cobalt homeostasis protein RcnB	15	15	338	338	338	1	1	1	1	1	1	1	1	1	1	1	1	1	1	1
ydjH	putative sugar kinase YdjH	15	15	947	947	947	1	1	1	1	1	1	1	1	1	1	1	1	1	1	1
smpB	SsrA-binding protein	15	15	482	482	482	1	1	1	1	1	1	1	1	1	1	1	1	1	1	1
ydhY	putative ferredoxin-like protein YdhY	15	15	626	626	626	1	1	1	1	1	1	1	1	1	1	1	1	1	1	1
ybbJ	Inner membrane protein YbbJ	15	15	458	458	458	1	1	1	1	1	1	1	1	1	1	1	1	1	1	1
pncC_3	Nicotinamide-nucleotide amidohydrolase PncC	15	15	518	518	518	1	1	1	1	1	1	1	1	1	1	1	1	1	1	1
ubiH	2-octaprenyl-6-methoxyphenol hydroxylase	15	15	1178	1178	1178	1	1	1	1	1	1	1	1	1	1	1	1	1	1	1
torA_2	Trimethylamine-N-oxide reductase 1	15	18	788	2540	1566	1	1	1	1	1	1	1	1	1	1	1	1	1	1	1
dut	Deoxyuridine 5'-triphosphate nucleotidohydrolase	15	15	458	458	458	1	1	1	1	1	1	1	1	1	1	1	1	1	1	1
allS	HTH-type transcriptional activator AllS	15	15	926	926	926	1	1	1	1	1	1	1	1	1	1	1	1	1	1	1
yfcP	putative fimbrial-like protein YfcP	15	15	524	524	524	1	1	1	1	1	1	1	1	1	1	1	1	1	1	1
rpsS	30S ribosomal protein S19	15	15	278	278	278	1	1	1	1	1	1	1	1	1	1	1	1	1	1	1
bfr	Bacterioferritin	15	15	476	476	476	1	1	1	1	1	1	1	1	1	1	1	1	1	1	1
lpoA	Penicillin-binding protein activator LpoA	15	15	2036	2036	2036	1	1	1	1	1	1	1	1	1	1	1	1	1	1	1
topA_2	DNA topoisomerase 1	15	15	542	542	542	1	1	1	1	1	1	1	1	1	1	1	1	1	1	1
gmk	Guanylate kinase	15	15	623	623	623	1	1	1	1	1	1	1	1	1	1	1	1	1	1	1
nagK	N-acetyl-D-glucosamine kinase	15	15	911	911	911	1	1	1	1	1	1	1	1	1	1	1	1	1	1	1
dapH_1	2,3,4,5-tetrahydropyridine-2,6-dicarboxylate N-acetyltransferase	15	15	548	548	548	1	1	1	1	1	1	1	1	1	1	1	1	1	1	1
nikR	Nickel-responsive regulator	15	15	401	401	401	1	1	1	1	1	1	1	1	1	1	1	1	1	1	1
group_3091	hypothetical protein	15	15	380	380	380	1	1	1	1	1	1	1	1	1	1	1	1	1	1	1
cobS	Adenosylcobinamide-GDP ribazoletransferase	15	15	743	743	743	1	1	1	1	1	1	1	1	1	1	1	1	1	1	1
group_3093	hypothetical protein	15	15	482	482	482	1	1	1	1	1	1	1	1	1	1	1	1	1	1	1
treR	HTH-type transcriptional regulator TreR	15	15	947	947	947	1	1	1	1	1	1	1	1	1	1	1	1	1	1	1
group_3095	NAD(P)H dehydrogenase (quinone)	15	15	596	596	596	1	1	1	1	1	1	1	1	1	1	1	1	1	1	1
fabG_3	3-oxoacyl-[acyl-carrier-protein] reductase FabG	15	15	791	791	791	1	1	1	1	1	1	1	1	1	1	1	1	1	1	1
ascG	HTH-type transcriptional regulator AscG	15	15	1013	1013	1013	1	1	1	1	1	1	1	1	1	1	1	1	1	1	1
malE	Maltose-binding periplasmic protein	15	15	1190	1190	1190	1	1	1	1	1	1	1	1	1	1	1	1	1	1	1
rpmF	50S ribosomal protein L32	15	15	173	173	173	1	1	1	1	1	1	1	1	1	1	1	1	1	1	1
hisS	Histidine--tRNA ligase	15	15	1274	1274	1274	1	1	1	1	1	1	1	1	1	1	1	1	1	1	1
group_3101	hypothetical protein	15	15	194	194	194	1	1	1	1	1	1	1	1	1	1	1	1	1	1	1
group_3102	hypothetical protein	15	15	359	359	359	1	1	1	1	1	1	1	1	1	1	1	1	1	1	1
ygcS_2	Inner membrane metabolite transport protein YgcS	15	15	1409	1409	1409	1	1	1	1	1	1	1	1	1	1	1	1	1	1	1
yhhJ	Inner membrane transport permease YhhJ	15	15	1124	1124	1124	1	1	1	1	1	1	1	1	1	1	1	1	1	1	1
dgoD_1	D-galactonate dehydratase	15	15	212	212	212	1	1	1	1	1	1	1	1	1	1	1	1	1	1	1
group_3106	hypothetical protein	15	15	1562	1562	1562	1	1	1	1	1	1	1	1	1	1	1	1	1	1	1
atpD	ATP synthase subunit beta	15	15	1382	1382	1382	1	1	1	1	1	1	1	1	1	1	1	1	1	1	1
ycfH	putative metal-dependent hydrolase YcfH	15	15	797	797	797	1	1	1	1	1	1	1	1	1	1	1	1	1	1	1
caiD	Carnitinyl-CoA dehydratase	15	15	785	785	785	1	1	1	1	1	1	1	1	1	1	1	1	1	1	1
qorA	Quinone oxidoreductase 1	15	15	983	983	983	1	1	1	1	1	1	1	1	1	1	1	1	1	1	1
alkB	Alpha-ketoglutarate-dependent dioxygenase AlkB	15	15	650	650	650	1	1	1	1	1	1	1	1	1	1	1	1	1	1	1
eutK	Ethanolamine utilization protein EutK	15	15	500	500	500	1	1	1	1	1	1	1	1	1	1	1	1	1	1	1
group_3113	hypothetical protein	15	15	710	710	710	1	1	1	1	1	1	1	1	1	1	1	1	1	1	1
yraK	putative fimbrial-like protein YraK	15	15	1091	1091	1091	1	1	1	1	1	1	1	1	1	1	1	1	1	1	1
dctR	HTH-type transcriptional regulator DctR	15	15	530	530	530	1	1	1	1	1	1	1	1	1	1	1	1	1	1	1
ushA_1	Protein UshA	15	15	1652	1652	1652	1	1	1	1	1	1	1	1	1	1	1	1	1	1	1
ychN	Protein YchN	15	15	353	353	353	1	1	1	1	1	1	1	1	1	1	1	1	1	1	1
group_3118	hypothetical protein	15	15	740	740	740	1	1	1	1	1	1	1	1	1	1	1	1	1	1	1
frdD	Fumarate reductase subunit D	15	15	359	359	359	1	1	1	1	1	1	1	1	1	1	1	1	1	1	1
queG	Epoxyqueuosine reductase	15	15	1139	1139	1139	1	1	1	1	1	1	1	1	1	1	1	1	1	1	1
group_3121	hypothetical protein	15	15	278	278	278	1	1	1	1	1	1	1	1	1	1	1	1	1	1	1
mdtF_1	Multidrug resistance protein MdtF	15	15	944	944	944	1	1	1	1	1	1	1	1	1	1	1	1	1	1	1
group_3123	hypothetical protein	15	15	524	524	524	1	1	1	1	1	1	1	1	1	1	1	1	1	1	1
leuS	Leucine--tRNA ligase	15	15	2582	2582	2582	1	1	1	1	1	1	1	1	1	1	1	1	1	1	1
group_3125	hypothetical protein	15	15	476	476	476	1	1	1	1	1	1	1	1	1	1	1	1	1	1	1
group_3126	hypothetical protein	15	15	233	233	233	1	1	1	1	1	1	1	1	1	1	1	1	1	1	1
tmcA	tRNA(Met) cytidine acetyltransferase TmcA	15	15	2015	2015	2015	1	1	1	1	1	1	1	1	1	1	1	1	1	1	1
yhbO	Protein/nucleic acid deglycase 2	15	15	518	518	518	1	1	1	1	1	1	1	1	1	1	1	1	1	1	1
queA	S-adenosylmethionine:tRNA ribosyltransferase-isomerase	15	15	1070	1070	1070	1	1	1	1	1	1	1	1	1	1	1	1	1	1	1
gntR	HTH-type transcriptional regulator GntR	15	15	995	995	995	1	1	1	1	1	1	1	1	1	1	1	1	1	1	1
ruvA	Holliday junction ATP-dependent DNA helicase RuvA	15	15	611	611	611	1	1	1	1	1	1	1	1	1	1	1	1	1	1	1
group_3132	hypothetical protein	15	15	362	362	362	1	1	1	1	1	1	1	1	1	1	1	1	1	1	1
group_3133	hypothetical protein	15	15	1049	1049	1049	1	1	1	1	1	1	1	1	1	1	1	1	1	1	1
group_3134	hypothetical protein	15	15	464	464	464	1	1	1	1	1	1	1	1	1	1	1	1	1	1	1
yafV	Omega-amidase YafV	15	15	770	770	770	1	1	1	1	1	1	1	1	1	1	1	1	1	1	1
manA	Mannose-6-phosphate isomerase	15	15	1175	1175	1175	1	1	1	1	1	1	1	1	1	1	1	1	1	1	1
rpsK	30S ribosomal protein S11	15	15	389	389	389	1	1	1	1	1	1	1	1	1	1	1	1	1	1	1
btuR	Cob(I)yrinic acid a,c-diamide adenosyltransferase	15	15	590	590	590	1	1	1	1	1	1	1	1	1	1	1	1	1	1	1
modE	Transcriptional regulator ModE	15	15	788	788	788	1	1	1	1	1	1	1	1	1	1	1	1	1	1	1
yneM	putative protein YneM	15	15	95	95	95	1	1	1	1	1	1	1	1	1	1	1	1	1	1	1
ldrA	Small toxic polypeptide LdrA	15	15	107	107	107	1	1	1	1	1	1	1	1	1	1	1	1	1	1	1
msrQ	Protein-methionine-sulfoxide reductase heme-binding subunit MsrQ	15	15	635	635	635	1	1	1	1	1	1	1	1	1	1	1	1	1	1	1
group_3143	hypothetical protein	15	15	749	749	749	1	1	1	1	1	1	1	1	1	1	1	1	1	1	1
nadK	NAD kinase	15	15	878	878	878	1	1	1	1	1	1	1	1	1	1	1	1	1	1	1
glpB	Anaerobic glycerol-3-phosphate dehydrogenase subunit B	15	15	1259	1259	1259	1	1	1	1	1	1	1	1	1	1	1	1	1	1	1
yihD	Protein YihD	15	15	269	269	269	1	1	1	1	1	1	1	1	1	1	1	1	1	1	1
rpoC	DNA-directed RNA polymerase subunit beta'	15	15	4223	4223	4223	1	1	1	1	1	1	1	1	1	1	1	1	1	1	1
papC_1	Outer membrane usher protein PapC	15	15	785	785	785	1	1	1	1	1	1	1	1	1	1	1	1	1	1	1
fliH	Flagellar assembly protein FliH	15	15	686	686	686	1	1	1	1	1	1	1	1	1	1	1	1	1	1	1
pdeG	putative cyclic di-GMP phosphodiesterase PdeG	15	15	1163	1523	1499	1	1	1	1	1	1	1	1	1	1	1	1	1	1	1
hpaB_2	4-hydroxyphenylacetate 3-monooxygenase oxygenase component	15	15	509	509	509	1	1	1	1	1	1	1	1	1	1	1	1	1	1	1
rpoH	RNA polymerase sigma factor RpoH	15	15	854	854	854	1	1	1	1	1	1	1	1	1	1	1	1	1	1	1
rutR	HTH-type transcriptional regulator RutR	15	15	638	638	638	1	1	1	1	1	1	1	1	1	1	1	1	1	1	1
group_3153	hypothetical protein	15	15	200	200	200	1	1	1	1	1	1	1	1	1	1	1	1	1	1	1
rlmL	Ribosomal RNA large subunit methyltransferase K/L	15	15	2108	2108	2108	1	1	1	1	1	1	1	1	1	1	1	1	1	1	1
group_3155	hypothetical protein	15	15	461	461	461	1	1	1	1	1	1	1	1	1	1	1	1	1	1	1
leuB	3-isopropylmalate dehydrogenase	15	15	1091	1091	1091	1	1	1	1	1	1	1	1	1	1	1	1	1	1	1
nuoH	NADH-quinone oxidoreductase subunit H	15	15	977	977	977	1	1	1	1	1	1	1	1	1	1	1	1	1	1	1
yegS	Lipid kinase YegS	15	15	899	899	899	1	1	1	1	1	1	1	1	1	1	1	1	1	1	1
mepM	Murein DD-endopeptidase MepM	15	15	1322	1322	1322	1	1	1	1	1	1	1	1	1	1	1	1	1	1	1
fadM	Long-chain acyl-CoA thioesterase FadM	15	15	398	398	398	1	1	1	1	1	1	1	1	1	1	1	1	1	1	1
thiH	2-iminoacetate synthase	15	15	1133	1133	1133	1	1	1	1	1	1	1	1	1	1	1	1	1	1	1
group_3162	hypothetical protein	15	15	161	161	161	1	1	1	1	1	1	1	1	1	1	1	1	1	1	1
ftsP	Cell division protein FtsP	15	15	1412	1412	1412	1	1	1	1	1	1	1	1	1	1	1	1	1	1	1
group_3164	hypothetical protein	15	15	578	578	578	1	1	1	1	1	1	1	1	1	1	1	1	1	1	1
group_3165	hypothetical protein	15	15	698	698	698	1	1	1	1	1	1	1	1	1	1	1	1	1	1	1
ydfG	NADP-dependent 3-hydroxy acid dehydrogenase YdfG	15	15	746	746	746	1	1	1	1	1	1	1	1	1	1	1	1	1	1	1
group_3167	putative protein	15	15	665	665	665	1	1	1	1	1	1	1	1	1	1	1	1	1	1	1
moaE	Molybdopterin synthase catalytic subunit	15	15	452	452	452	1	1	1	1	1	1	1	1	1	1	1	1	1	1	1
aroK	Shikimate kinase 1	15	15	521	521	521	1	1	1	1	1	1	1	1	1	1	1	1	1	1	1
lgoT_2	putative L-galactonate transporter	15	15	563	899	876	1	1	1	1	1	1	1	1	1	1	1	1	1	1	1
gltI	Glutamate/aspartate import solute-binding protein	15	15	908	908	908	1	1	1	1	1	1	1	1	1	1	1	1	1	1	1
chaA	Sodium-potassium/proton antiporter ChaA	15	15	1100	1100	1100	1	1	1	1	1	1	1	1	1	1	1	1	1	1	1
thrS	Threonine--tRNA ligase	15	15	1928	1928	1928	1	1	1	1	1	1	1	1	1	1	1	1	1	1	1
rdgC	Recombination-associated protein RdgC	15	15	977	977	977	1	1	1	1	1	1	1	1	1	1	1	1	1	1	1
group_3174	hypothetical protein	15	15	380	380	380	1	1	1	1	1	1	1	1	1	1	1	1	1	1	1
yhhT_1	Putative transport protein YhhT	15	15	1061	1061	1061	1	1	1	1	1	1	1	1	1	1	1	1	1	1	1
yjjP	Inner membrane protein YjjP	15	15	833	833	833	1	1	1	1	1	1	1	1	1	1	1	1	1	1	1
hybB	putative Ni/Fe-hydrogenase 2 b-type cytochrome subunit	15	15	1178	1178	1178	1	1	1	1	1	1	1	1	1	1	1	1	1	1	1
nudF	ADP-ribose pyrophosphatase	15	15	629	629	629	1	1	1	1	1	1	1	1	1	1	1	1	1	1	1
group_3179	26 kDa periplasmic immunogenic protein	15	15	740	740	740	1	1	1	1	1	1	1	1	1	1	1	1	1	1	1
rnhA	Ribonuclease HI	15	15	467	467	467	1	1	1	1	1	1	1	1	1	1	1	1	1	1	1
nrdA	Ribonucleoside-diphosphate reductase 1 subunit alpha	15	15	2285	2285	2285	1	1	1	1	1	1	1	1	1	1	1	1	1	1	1
tauD	Alpha-ketoglutarate-dependent taurine dioxygenase	15	15	851	851	851	1	1	1	1	1	1	1	1	1	1	1	1	1	1	1
group_3183	hypothetical protein	15	15	557	557	557	1	1	1	1	1	1	1	1	1	1	1	1	1	1	1
group_3184	hypothetical protein	15	15	551	551	551	1	1	1	1	1	1	1	1	1	1	1	1	1	1	1
argD	Acetylornithine/succinyldiaminopimelate aminotransferase	15	15	1220	1220	1220	1	1	1	1	1	1	1	1	1	1	1	1	1	1	1
nusG	Transcription termination/antitermination protein NusG	15	15	545	545	545	1	1	1	1	1	1	1	1	1	1	1	1	1	1	1
yedW	putative transcriptional regulatory protein YedW	15	15	782	782	782	1	1	1	1	1	1	1	1	1	1	1	1	1	1	1
bacC_2	Dihydroanticapsin 7-dehydrogenase	15	15	806	806	806	1	1	1	1	1	1	1	1	1	1	1	1	1	1	1
iscA	Iron-binding protein IscA	15	15	323	323	323	1	1	1	1	1	1	1	1	1	1	1	1	1	1	1
group_319	hypothetical protein	15	15	848	1322	1111	1	1	1	1	1	1	1	1	1	1	1	1	1	1	1
hslU	ATP-dependent protease ATPase subunit HslU	15	15	1331	1331	1331	1	1	1	1	1	1	1	1	1	1	1	1	1	1	1
flgD	Basal-body rod modification protein FlgD	15	15	695	695	695	1	1	1	1	1	1	1	1	1	1	1	1	1	1	1
hemH	Ferrochelatase	15	15	962	962	962	1	1	1	1	1	1	1	1	1	1	1	1	1	1	1
ompA	Outer membrane protein A	15	15	1046	1046	1046	1	1	1	1	1	1	1	1	1	1	1	1	1	1	1
hisA	1-(5-phosphoribosyl)-5-[(5-phosphoribosylamino)methylideneamino] imidazole-4-carboxamide isomerase	15	15	737	737	737	1	1	1	1	1	1	1	1	1	1	1	1	1	1	1
ispH	4-hydroxy-3-methylbut-2-enyl diphosphate reductase	15	15	950	950	950	1	1	1	1	1	1	1	1	1	1	1	1	1	1	1
relE	mRNA interferase toxin RelE	15	15	287	287	287	1	1	1	1	1	1	1	1	1	1	1	1	1	1	1
allR	HTH-type transcriptional repressor AllR	15	15	815	815	815	1	1	1	1	1	1	1	1	1	1	1	1	1	1	1
group_3198	hypothetical protein	15	15	179	179	179	1	1	1	1	1	1	1	1	1	1	1	1	1	1	1
yehL	putative protein YehL	15	15	1088	1088	1088	1	1	1	1	1	1	1	1	1	1	1	1	1	1	1
group_320	hypothetical protein	15	15	290	1151	1093	1	1	1	1	1	1	1	1	1	1	1	1	1	1	1
dnaA	Chromosomal replication initiator protein DnaA	15	15	1403	1403	1403	1	1	1	1	1	1	1	1	1	1	1	1	1	1	1
tig	Trigger factor	15	15	1298	1298	1298	1	1	1	1	1	1	1	1	1	1	1	1	1	1	1
ybaN	Inner membrane protein YbaN	15	15	377	377	377	1	1	1	1	1	1	1	1	1	1	1	1	1	1	1
ybeM	Deaminated glutathione amidase	15	15	788	788	788	1	1	1	1	1	1	1	1	1	1	1	1	1	1	1
mprA	Transcriptional repressor MprA	15	15	530	530	530	1	1	1	1	1	1	1	1	1	1	1	1	1	1	1
uhpB	Signal transduction histidine-protein kinase/phosphatase UhpB	15	15	1502	1502	1502	1	1	1	1	1	1	1	1	1	1	1	1	1	1	1
sufC	putative ATP-dependent transporter SufC	15	15	746	746	746	1	1	1	1	1	1	1	1	1	1	1	1	1	1	1
minC	Septum site-determining protein MinC	15	15	695	695	695	1	1	1	1	1	1	1	1	1	1	1	1	1	1	1
oppF	Oligopeptide transport ATP-binding protein OppF	15	15	1004	1004	1004	1	1	1	1	1	1	1	1	1	1	1	1	1	1	1
rpmE	50S ribosomal protein L31	15	15	212	212	212	1	1	1	1	1	1	1	1	1	1	1	1	1	1	1
rppH	RNA pyrophosphohydrolase	15	15	530	530	530	1	1	1	1	1	1	1	1	1	1	1	1	1	1	1
yhcG	Putative nuclease YhcG	15	15	479	479	479	1	1	1	1	1	1	1	1	1	1	1	1	1	1	1
cysM	Cysteine synthase B	15	15	911	911	911	1	1	1	1	1	1	1	1	1	1	1	1	1	1	1
ybiI	putative protein YbiI	15	15	266	266	266	1	1	1	1	1	1	1	1	1	1	1	1	1	1	1
tomB	Hha toxicity modulator TomB	15	15	374	374	374	1	1	1	1	1	1	1	1	1	1	1	1	1	1	1
cysG	Siroheme synthase	15	15	1373	1373	1373	1	1	1	1	1	1	1	1	1	1	1	1	1	1	1
artI	Putative ABC transporter arginine-binding protein 2	15	15	731	731	731	1	1	1	1	1	1	1	1	1	1	1	1	1	1	1
rseA	Anti-sigma-E factor RseA	15	15	650	650	650	1	1	1	1	1	1	1	1	1	1	1	1	1	1	1
proA	Gamma-glutamyl phosphate reductase	15	15	1253	1253	1253	1	1	1	1	1	1	1	1	1	1	1	1	1	1	1
pheP	Phenylalanine-specific permease	15	15	1376	1376	1376	1	1	1	1	1	1	1	1	1	1	1	1	1	1	1
group_322	hypothetical protein	15	15	743	1292	1231	1	1	1	1	1	1	1	1	1	1	1	1	1	1	1
galS	HTH-type transcriptional regulator GalS	15	15	1040	1040	1040	1	1	1	1	1	1	1	1	1	1	1	1	1	1	1
gcvH	Glycine cleavage system H protein	15	15	389	389	389	1	1	1	1	1	1	1	1	1	1	1	1	1	1	1
group_3222	hypothetical protein	15	15	164	164	164	1	1	1	1	1	1	1	1	1	1	1	1	1	1	1
fbaA_1	Fructose-bisphosphate aldolase class 2	15	15	1079	1079	1079	1	1	1	1	1	1	1	1	1	1	1	1	1	1	1
rpsA	30S ribosomal protein S1	15	15	1673	1673	1673	1	1	1	1	1	1	1	1	1	1	1	1	1	1	1
narL_1	Nitrate/nitrite response regulator protein NarL	15	15	647	647	647	1	1	1	1	1	1	1	1	1	1	1	1	1	1	1
thrA	Bifunctional aspartokinase/homoserine dehydrogenase 1	15	15	2462	2462	2462	1	1	1	1	1	1	1	1	1	1	1	1	1	1	1
group_3227	hypothetical protein	15	15	152	152	152	1	1	1	1	1	1	1	1	1	1	1	1	1	1	1
cmpR	HTH-type transcriptional activator CmpR	15	15	881	881	881	1	1	1	1	1	1	1	1	1	1	1	1	1	1	1
symE	Toxic protein SymE	15	15	341	341	341	1	1	1	1	1	1	1	1	1	1	1	1	1	1	1
glmM	Phosphoglucosamine mutase	15	15	1337	1337	1337	1	1	1	1	1	1	1	1	1	1	1	1	1	1	1
group_3231	putative transporter	15	15	959	959	959	1	1	1	1	1	1	1	1	1	1	1	1	1	1	1
fdhE	Protein FdhE	15	15	929	929	929	1	1	1	1	1	1	1	1	1	1	1	1	1	1	1
comEC_1	ComE operon protein 3	15	15	692	692	692	1	1	1	1	1	1	1	1	1	1	1	1	1	1	1
hybE	Hydrogenase-2 operon protein HybE	15	15	488	488	488	1	1	1	1	1	1	1	1	1	1	1	1	1	1	1
ytfE	Iron-sulfur cluster repair protein YtfE	15	15	662	662	662	1	1	1	1	1	1	1	1	1	1	1	1	1	1	1
bamB	Outer membrane protein assembly factor BamB	15	15	1178	1178	1178	1	1	1	1	1	1	1	1	1	1	1	1	1	1	1
lptD	LPS-assembly protein LptD	15	15	2354	2354	2354	1	1	1	1	1	1	1	1	1	1	1	1	1	1	1
pheA	P-protein	15	15	1160	1160	1160	1	1	1	1	1	1	1	1	1	1	1	1	1	1	1
pepQ	Xaa-Pro dipeptidase	15	15	1331	1331	1331	1	1	1	1	1	1	1	1	1	1	1	1	1	1	1
group_3240	hypothetical protein	15	15	446	446	446	1	1	1	1	1	1	1	1	1	1	1	1	1	1	1
rcnA_1	Nickel/cobalt efflux system RcnA	15	15	329	329	329	1	1	1	1	1	1	1	1	1	1	1	1	1	1	1
group_3242	hypothetical protein	15	15	203	203	203	1	1	1	1	1	1	1	1	1	1	1	1	1	1	1
xerD_1	Tyrosine recombinase XerD	15	15	896	896	896	1	1	1	1	1	1	1	1	1	1	1	1	1	1	1
group_3244	hypothetical protein	15	15	551	551	551	1	1	1	1	1	1	1	1	1	1	1	1	1	1	1
group_3245	hypothetical protein	15	15	338	338	338	1	1	1	1	1	1	1	1	1	1	1	1	1	1	1
sdhB	Succinate dehydrogenase iron-sulfur subunit	15	15	716	716	716	1	1	1	1	1	1	1	1	1	1	1	1	1	1	1
infC	Translation initiation factor IF-3	15	15	434	434	434	1	1	1	1	1	1	1	1	1	1	1	1	1	1	1
group_3248	hypothetical protein	15	15	371	371	371	1	1	1	1	1	1	1	1	1	1	1	1	1	1	1
group_3249	hypothetical protein	15	15	206	206	206	1	1	1	1	1	1	1	1	1	1	1	1	1	1	1
fiu_2	Catecholate siderophore receptor Fiu	15	15	782	782	782	1	1	1	1	1	1	1	1	1	1	1	1	1	1	1
rlmN	Dual-specificity RNA methyltransferase RlmN	15	15	1154	1154	1154	1	1	1	1	1	1	1	1	1	1	1	1	1	1	1
cmk	Cytidylate kinase	15	15	683	683	683	1	1	1	1	1	1	1	1	1	1	1	1	1	1	1
ratA	Ribosome association toxin RatA	15	15	476	476	476	1	1	1	1	1	1	1	1	1	1	1	1	1	1	1
phoH	Protein PhoH	15	15	788	788	788	1	1	1	1	1	1	1	1	1	1	1	1	1	1	1
nadA	Quinolinate synthase A	15	15	1043	1043	1043	1	1	1	1	1	1	1	1	1	1	1	1	1	1	1
metF	5,10-methylenetetrahydrofolate reductase	15	15	890	890	890	1	1	1	1	1	1	1	1	1	1	1	1	1	1	1
hpf_1	Ribosome hibernation promoting factor	15	15	287	287	287	1	1	1	1	1	1	1	1	1	1	1	1	1	1	1
fliY	L-cystine-binding protein FliY	15	15	857	857	857	1	1	1	1	1	1	1	1	1	1	1	1	1	1	1
dlsT	putative serine transporter	15	15	1331	1331	1331	1	1	1	1	1	1	1	1	1	1	1	1	1	1	1
cho	Excinuclease cho	15	15	887	887	887	1	1	1	1	1	1	1	1	1	1	1	1	1	1	1
fdoG_2	Formate dehydrogenase-O major subunit	15	15	2414	2414	2414	1	1	1	1	1	1	1	1	1	1	1	1	1	1	1
rplE	50S ribosomal protein L5	15	15	539	539	539	1	1	1	1	1	1	1	1	1	1	1	1	1	1	1
tcdA	tRNA threonylcarbamoyladenosine dehydratase	15	15	806	806	806	1	1	1	1	1	1	1	1	1	1	1	1	1	1	1
fimA_1	Type-1 fimbrial protein, A chain	15	15	548	548	548	1	1	1	1	1	1	1	1	1	1	1	1	1	1	1
ydcP	putative protease YdcP	15	15	1361	1361	1361	1	1	1	1	1	1	1	1	1	1	1	1	1	1	1
hpcD	5-carboxymethyl-2-hydroxymuconate Delta-isomerase	15	15	380	380	380	1	1	1	1	1	1	1	1	1	1	1	1	1	1	1
ycjM_1	Glucosylglycerate phosphorylase	15	15	1130	1130	1130	1	1	1	1	1	1	1	1	1	1	1	1	1	1	1
narY	Respiratory nitrate reductase 2 beta chain	15	15	932	932	932	1	1	1	1	1	1	1	1	1	1	1	1	1	1	1
ybhQ	Inner membrane protein YbhQ	15	15	410	410	410	1	1	1	1	1	1	1	1	1	1	1	1	1	1	1
wecA	Undecaprenyl-phosphate alpha-N-acetylglucosaminyl 1-phosphate transferase	15	15	1103	1103	1103	1	1	1	1	1	1	1	1	1	1	1	1	1	1	1
otnK	3-oxo-tetronate kinase	15	15	233	233	233	1	1	1	1	1	1	1	1	1	1	1	1	1	1	1
tpx	Thiol peroxidase	15	15	506	506	506	1	1	1	1	1	1	1	1	1	1	1	1	1	1	1
group_3273	tRNA-Thr(ggt)	15	15	75	75	75	1	1	1	1	1	1	1	1	1	1	1	1	1	1	1
rhaR_2	HTH-type transcriptional activator RhaR	15	15	938	938	938	1	1	1	1	1	1	1	1	1	1	1	1	1	1	1
recB_1	RecBCD enzyme subunit RecB	15	15	3542	3542	3542	1	1	1	1	1	1	1	1	1	1	1	1	1	1	1
ybhS	putative multidrug ABC transporter permease YbhS	15	15	1133	1133	1133	1	1	1	1	1	1	1	1	1	1	1	1	1	1	1
mgsA	Methylglyoxal synthase	15	15	458	458	458	1	1	1	1	1	1	1	1	1	1	1	1	1	1	1
kdgK	2-dehydro-3-deoxygluconokinase	15	15	929	929	929	1	1	1	1	1	1	1	1	1	1	1	1	1	1	1
dosP	Oxygen sensor protein DosP	15	15	440	440	440	1	1	1	1	1	1	1	1	1	1	1	1	1	1	1
pldB	Lysophospholipase L2	15	15	1022	1022	1022	1	1	1	1	1	1	1	1	1	1	1	1	1	1	1
hyfG_2	Hydrogenase-4 component G	15	15	416	416	416	1	1	1	1	1	1	1	1	1	1	1	1	1	1	1
acpS	Holo-[acyl-carrier-protein] synthase	15	15	380	380	380	1	1	1	1	1	1	1	1	1	1	1	1	1	1	1
ycjY_2	putative protein YcjY	15	15	920	920	920	1	1	1	1	1	1	1	1	1	1	1	1	1	1	1
rpe	Ribulose-phosphate 3-epimerase	15	15	677	677	677	1	1	1	1	1	1	1	1	1	1	1	1	1	1	1
mdtJ	Spermidine export protein MdtJ	15	15	365	365	365	1	1	1	1	1	1	1	1	1	1	1	1	1	1	1
nadB_2	L-aspartate oxidase	15	15	1061	1061	1061	1	1	1	1	1	1	1	1	1	1	1	1	1	1	1
group_3287	hypothetical protein	15	15	158	158	158	1	1	1	1	1	1	1	1	1	1	1	1	1	1	1
srlR_4	Glucitol operon repressor	15	15	779	779	779	1	1	1	1	1	1	1	1	1	1	1	1	1	1	1
gadE	Transcriptional regulator GadE	15	15	527	527	527	1	1	1	1	1	1	1	1	1	1	1	1	1	1	1
gpmI	2,3-bisphosphoglycerate-independent phosphoglycerate mutase	15	15	1544	1544	1544	1	1	1	1	1	1	1	1	1	1	1	1	1	1	1
murI_1	Glutamate racemase	15	15	809	809	809	1	1	1	1	1	1	1	1	1	1	1	1	1	1	1
cheW	Chemotaxis protein CheW	15	15	503	503	503	1	1	1	1	1	1	1	1	1	1	1	1	1	1	1
lutA_1	Lactate utilization protein A	15	15	1052	1052	1052	1	1	1	1	1	1	1	1	1	1	1	1	1	1	1
exuT	Hexuronate transporter	15	15	1298	1298	1298	1	1	1	1	1	1	1	1	1	1	1	1	1	1	1
fryC	Fructose-like permease IIC component 1	15	15	1247	1247	1247	1	1	1	1	1	1	1	1	1	1	1	1	1	1	1
sucD	Succinate--CoA ligase [ADP-forming] subunit alpha	15	15	869	869	869	1	1	1	1	1	1	1	1	1	1	1	1	1	1	1
group_3297	hypothetical protein	15	15	443	443	443	1	1	1	1	1	1	1	1	1	1	1	1	1	1	1
group_3298	hypothetical protein	15	15	335	335	335	1	1	1	1	1	1	1	1	1	1	1	1	1	1	1
ybdG	Miniconductance mechanosensitive channel YbdG	15	15	1247	1247	1247	1	1	1	1	1	1	1	1	1	1	1	1	1	1	1
group_3300	hypothetical protein	15	15	311	311	311	1	1	1	1	1	1	1	1	1	1	1	1	1	1	1
ypdF_1	Aminopeptidase YpdF	15	15	416	416	416	1	1	1	1	1	1	1	1	1	1	1	1	1	1	1
hcp	Hydroxylamine reductase	15	15	1652	1652	1652	1	1	1	1	1	1	1	1	1	1	1	1	1	1	1
cspD	Cold shock-like protein CspD	15	15	224	224	224	1	1	1	1	1	1	1	1	1	1	1	1	1	1	1
rsmC	Ribosomal RNA small subunit methyltransferase C	15	15	1031	1031	1031	1	1	1	1	1	1	1	1	1	1	1	1	1	1	1
hyfA_4	Hydrogenase-4 component A	15	15	473	473	473	1	1	1	1	1	1	1	1	1	1	1	1	1	1	1
pgpC	Phosphatidylglycerophosphatase C	15	15	635	635	635	1	1	1	1	1	1	1	1	1	1	1	1	1	1	1
glnQ_1	Glutamine transport ATP-binding protein GlnQ	15	15	725	725	725	1	1	1	1	1	1	1	1	1	1	1	1	1	1	1
group_3308	putative protein	15	15	449	449	449	1	1	1	1	1	1	1	1	1	1	1	1	1	1	1
ydjE_1	Inner membrane metabolite transport protein YdjE	15	15	1379	1379	1379	1	1	1	1	1	1	1	1	1	1	1	1	1	1	1
accA	Acetyl-coenzyme A carboxylase carboxyl transferase subunit alpha	15	15	959	959	959	1	1	1	1	1	1	1	1	1	1	1	1	1	1	1
group_3311	hypothetical protein	15	15	551	551	551	1	1	1	1	1	1	1	1	1	1	1	1	1	1	1
lipB	Octanoyltransferase	15	15	641	641	641	1	1	1	1	1	1	1	1	1	1	1	1	1	1	1
chaB	Putative cation transport regulator ChaB	15	15	230	230	230	1	1	1	1	1	1	1	1	1	1	1	1	1	1	1
group_3314	hypothetical protein	15	15	1430	1430	1430	1	1	1	1	1	1	1	1	1	1	1	1	1	1	1
group_3315	hypothetical protein	15	15	1436	1436	1436	1	1	1	1	1	1	1	1	1	1	1	1	1	1	1
ubiE_1	Ubiquinone/menaquinone biosynthesis C-methyltransferase UbiE	15	15	755	755	755	1	1	1	1	1	1	1	1	1	1	1	1	1	1	1
mngR_2	Mannosyl-D-glycerate transport/metabolism system repressor MngR	15	15	674	674	674	1	1	1	1	1	1	1	1	1	1	1	1	1	1	1
ypeA	Acetyltransferase YpeA	15	15	425	425	425	1	1	1	1	1	1	1	1	1	1	1	1	1	1	1
group_3319	hypothetical protein	15	15	455	455	455	1	1	1	1	1	1	1	1	1	1	1	1	1	1	1
srlR_5	Glucitol operon repressor	15	15	542	767	752	1	1	1	1	1	1	1	1	1	1	1	1	1	1	1
napD	Chaperone NapD	15	15	263	263	263	1	1	1	1	1	1	1	1	1	1	1	1	1	1	1
proS	Proline--tRNA ligase	15	15	1718	1718	1718	1	1	1	1	1	1	1	1	1	1	1	1	1	1	1
btuD_2	Vitamin B12 import ATP-binding protein BtuD	15	15	1472	1472	1472	1	1	1	1	1	1	1	1	1	1	1	1	1	1	1
mdtK	Multidrug resistance protein MdtK	15	15	1373	1373	1373	1	1	1	1	1	1	1	1	1	1	1	1	1	1	1
ydhT	putative protein YdhT	15	15	764	764	764	1	1	1	1	1	1	1	1	1	1	1	1	1	1	1
ybiT	putative ABC transporter ATP-binding protein YbiT	15	15	1592	1592	1592	1	1	1	1	1	1	1	1	1	1	1	1	1	1	1
yajC	Sec translocon accessory complex subunit YajC	15	15	332	332	332	1	1	1	1	1	1	1	1	1	1	1	1	1	1	1
mlaF	putative phospholipid import ATP-binding protein MlaF	15	15	809	809	809	1	1	1	1	1	1	1	1	1	1	1	1	1	1	1
fixX_3	Ferredoxin-like protein FixX	15	15	293	293	293	1	1	1	1	1	1	1	1	1	1	1	1	1	1	1
group_3329	hypothetical protein	15	15	824	824	824	1	1	1	1	1	1	1	1	1	1	1	1	1	1	1
phnC	Phosphate-import ATP-binding protein PhnC	15	15	788	788	788	1	1	1	1	1	1	1	1	1	1	1	1	1	1	1
ygdR_1	putative lipoprotein YgdR	15	15	227	227	227	1	1	1	1	1	1	1	1	1	1	1	1	1	1	1
group_3332	hypothetical protein	15	15	299	299	299	1	1	1	1	1	1	1	1	1	1	1	1	1	1	1
ggt	Glutathione hydrolase proenzyme	15	15	1742	1742	1742	1	1	1	1	1	1	1	1	1	1	1	1	1	1	1
yhjD	Inner membrane protein YhjD	15	15	1013	1013	1013	1	1	1	1	1	1	1	1	1	1	1	1	1	1	1
yeiG_1	S-formylglutathione hydrolase YeiG	15	15	254	254	254	1	1	1	1	1	1	1	1	1	1	1	1	1	1	1
group_3336	hypothetical protein	15	15	575	575	575	1	1	1	1	1	1	1	1	1	1	1	1	1	1	1
yjcH	Inner membrane protein YjcH	15	15	314	314	314	1	1	1	1	1	1	1	1	1	1	1	1	1	1	1
ygfX	Inner membrane protein YgfX	15	15	407	407	407	1	1	1	1	1	1	1	1	1	1	1	1	1	1	1
pdxY	Pyridoxal kinase PdxY	15	15	860	860	860	1	1	1	1	1	1	1	1	1	1	1	1	1	1	1
ltnD_1	L-threonate dehydrogenase	15	16	227	908	297	1	1	1	1	1	1	1	1	1	1	1	1	1	1	1
group_3340	hypothetical protein	15	15	404	404	404	1	1	1	1	1	1	1	1	1	1	1	1	1	1	1
group_3341	hypothetical protein	15	15	497	497	497	1	1	1	1	1	1	1	1	1	1	1	1	1	1	1
ftsW	putative peptidoglycan glycosyltransferase FtsW	15	15	1244	1244	1244	1	1	1	1	1	1	1	1	1	1	1	1	1	1	1
rlmC	23S rRNA (uracil(747)-C(5))-methyltransferase RlmC	15	15	1127	1127	1127	1	1	1	1	1	1	1	1	1	1	1	1	1	1	1
potB	Spermidine/putrescine transport system permease protein PotB	15	15	857	857	857	1	1	1	1	1	1	1	1	1	1	1	1	1	1	1
caiB	L-carnitine CoA-transferase	15	15	1217	1217	1217	1	1	1	1	1	1	1	1	1	1	1	1	1	1	1
folX	Dihydroneopterin triphosphate 2'-epimerase	15	15	362	362	362	1	1	1	1	1	1	1	1	1	1	1	1	1	1	1
prmA	Ribosomal protein L11 methyltransferase	15	15	881	881	881	1	1	1	1	1	1	1	1	1	1	1	1	1	1	1
group_3348	hypothetical protein	15	15	335	335	335	1	1	1	1	1	1	1	1	1	1	1	1	1	1	1
wzyE	putative ECA polymerase	15	15	1352	1352	1352	1	1	1	1	1	1	1	1	1	1	1	1	1	1	1
group_3350	hypothetical protein	15	15	200	200	200	1	1	1	1	1	1	1	1	1	1	1	1	1	1	1
yccF	Inner membrane protein YccF	15	15	446	446	446	1	1	1	1	1	1	1	1	1	1	1	1	1	1	1
nuoG	NADH-quinone oxidoreductase subunit G	15	15	2726	2726	2726	1	1	1	1	1	1	1	1	1	1	1	1	1	1	1
ycjM_2	Glucosylglycerate phosphorylase	15	15	518	518	518	1	1	1	1	1	1	1	1	1	1	1	1	1	1	1
rng	Ribonuclease G	15	15	1469	1469	1469	1	1	1	1	1	1	1	1	1	1	1	1	1	1	1
gph	Phosphoglycolate phosphatase	15	15	758	758	758	1	1	1	1	1	1	1	1	1	1	1	1	1	1	1
nudC	NADH pyrophosphatase	15	15	773	773	773	1	1	1	1	1	1	1	1	1	1	1	1	1	1	1
kdpB_2	Potassium-transporting ATPase ATP-binding subunit	15	15	644	644	644	1	1	1	1	1	1	1	1	1	1	1	1	1	1	1
hflC_1	Modulator of FtsH protease HflC	15	15	1004	1004	1004	1	1	1	1	1	1	1	1	1	1	1	1	1	1	1
yedP_2	Mannosyl-3-phosphoglycerate phosphatase	15	15	344	344	344	1	1	1	1	1	1	1	1	1	1	1	1	1	1	1
rpsN	30S ribosomal protein S14	15	15	305	305	305	1	1	1	1	1	1	1	1	1	1	1	1	1	1	1
ttdT_2	L-tartrate/succinate antiporter	15	15	659	659	659	1	1	1	1	1	1	1	1	1	1	1	1	1	1	1
narJ	Nitrate reductase molybdenum cofactor assembly chaperone NarJ	15	15	710	710	710	1	1	1	1	1	1	1	1	1	1	1	1	1	1	1
rfaG	Lipopolysaccharide core biosynthesis protein RfaG	15	15	1124	1124	1124	1	1	1	1	1	1	1	1	1	1	1	1	1	1	1
group_3364	hypothetical protein	15	15	761	761	761	1	1	1	1	1	1	1	1	1	1	1	1	1	1	1
tadA	tRNA-specific adenosine deaminase	15	15	503	503	503	1	1	1	1	1	1	1	1	1	1	1	1	1	1	1
group_3366	hypothetical protein	15	15	302	302	302	1	1	1	1	1	1	1	1	1	1	1	1	1	1	1
group_3367	hypothetical protein	15	15	89	89	89	1	1	1	1	1	1	1	1	1	1	1	1	1	1	1
group_3368	hypothetical protein	15	15	362	362	362	1	1	1	1	1	1	1	1	1	1	1	1	1	1	1
roxA	50S ribosomal protein L16 3-hydroxylase	15	15	1121	1121	1121	1	1	1	1	1	1	1	1	1	1	1	1	1	1	1
gutQ	Arabinose 5-phosphate isomerase GutQ	15	15	965	965	965	1	1	1	1	1	1	1	1	1	1	1	1	1	1	1
cspA	Cold shock protein CspA	15	15	212	212	212	1	1	1	1	1	1	1	1	1	1	1	1	1	1	1
group_3372	tRNA-Arg(ccg)	15	15	76	76	76	1	1	1	1	1	1	1	1	1	1	1	1	1	1	1
intA_4	Prophage integrase IntA	15	15	749	749	749	1	1	1	1	1	1	1	1	1	1	1	1	1	1	1
fhuC_2	Iron(3+)-hydroxamate import ATP-binding protein FhuC	15	15	827	827	827	1	1	1	1	1	1	1	1	1	1	1	1	1	1	1
rpmH	50S ribosomal protein L34	15	15	140	140	140	1	1	1	1	1	1	1	1	1	1	1	1	1	1	1
yadH	Inner membrane transport permease YadH	15	15	770	770	770	1	1	1	1	1	1	1	1	1	1	1	1	1	1	1
ulaG	putative L-ascorbate-6-phosphate lactonase UlaG	15	15	1064	1064	1064	1	1	1	1	1	1	1	1	1	1	1	1	1	1	1
hinT	Purine nucleoside phosphoramidase	15	15	359	359	359	1	1	1	1	1	1	1	1	1	1	1	1	1	1	1
rlmE	Ribosomal RNA large subunit methyltransferase E	15	15	629	629	629	1	1	1	1	1	1	1	1	1	1	1	1	1	1	1
raiA	Ribosome-associated inhibitor A	15	15	341	341	341	1	1	1	1	1	1	1	1	1	1	1	1	1	1	1
dsdX	D-serine transporter DsdX	15	15	218	218	218	1	1	1	1	1	1	1	1	1	1	1	1	1	1	1
grcA	Autonomous glycyl radical cofactor	15	15	383	383	383	1	1	1	1	1	1	1	1	1	1	1	1	1	1	1
yhbX_1	Putative phosphoethanolamine transferase YhbX	15	15	431	431	431	1	1	1	1	1	1	1	1	1	1	1	1	1	1	1
group_3384	hypothetical protein	15	15	734	734	734	1	1	1	1	1	1	1	1	1	1	1	1	1	1	1
pmbA	Metalloprotease PmbA	15	15	1352	1352	1352	1	1	1	1	1	1	1	1	1	1	1	1	1	1	1
spy	Periplasmic chaperone Spy	15	15	485	485	485	1	1	1	1	1	1	1	1	1	1	1	1	1	1	1
yccJ	putative protein YccJ	15	15	227	227	227	1	1	1	1	1	1	1	1	1	1	1	1	1	1	1
epsF	Type II secretion system protein F	15	15	1202	1202	1202	1	1	1	1	1	1	1	1	1	1	1	1	1	1	1
dnaQ	DNA polymerase III subunit epsilon	15	15	740	740	740	1	1	1	1	1	1	1	1	1	1	1	1	1	1	1
tus	DNA replication terminus site-binding protein	15	15	929	929	929	1	1	1	1	1	1	1	1	1	1	1	1	1	1	1
uvrC	UvrABC system protein C	15	15	1832	1832	1832	1	1	1	1	1	1	1	1	1	1	1	1	1	1	1
ydaF	Putative ribosomal N-acetyltransferase YdaF	15	15	584	584	584	1	1	1	1	1	1	1	1	1	1	1	1	1	1	1
group_3393	hypothetical protein	15	15	407	407	407	1	1	1	1	1	1	1	1	1	1	1	1	1	1	1
hemY	Protein HemY	15	15	1196	1196	1196	1	1	1	1	1	1	1	1	1	1	1	1	1	1	1
norR_2	Anaerobic nitric oxide reductase transcription regulator NorR	15	15	1598	1598	1598	1	1	1	1	1	1	1	1	1	1	1	1	1	1	1
crr	PTS system glucose-specific EIIA component	15	15	509	509	509	1	1	1	1	1	1	1	1	1	1	1	1	1	1	1
nasD	Nitrite reductase [NAD(P)H]	15	15	2543	2543	2543	1	1	1	1	1	1	1	1	1	1	1	1	1	1	1
rfaC	Lipopolysaccharide heptosyltransferase 1	15	15	992	992	992	1	1	1	1	1	1	1	1	1	1	1	1	1	1	1
group_3399	hypothetical protein	15	15	707	707	707	1	1	1	1	1	1	1	1	1	1	1	1	1	1	1
group_340	hypothetical protein	15	15	146	365	249	1	1	1	1	1	1	1	1	1	1	1	1	1	1	1
ugd_2	UDP-glucose 6-dehydrogenase	15	15	866	866	866	1	1	1	1	1	1	1	1	1	1	1	1	1	1	1
group_3401	hypothetical protein	15	15	161	161	161	1	1	1	1	1	1	1	1	1	1	1	1	1	1	1
mppA	Periplasmic murein peptide-binding protein	15	15	1613	1613	1613	1	1	1	1	1	1	1	1	1	1	1	1	1	1	1
ssuA	Putative aliphatic sulfonates-binding protein	15	15	959	959	959	1	1	1	1	1	1	1	1	1	1	1	1	1	1	1
bcsE	Cyclic di-GMP binding protein BcsE	15	15	1559	1559	1559	1	1	1	1	1	1	1	1	1	1	1	1	1	1	1
cyoD	Cytochrome bo(3) ubiquinol oxidase subunit 4	15	15	329	329	329	1	1	1	1	1	1	1	1	1	1	1	1	1	1	1
gsiD	Glutathione transport system permease protein GsiD	15	15	911	911	911	1	1	1	1	1	1	1	1	1	1	1	1	1	1	1
stpA	DNA-binding protein StpA	15	15	404	404	404	1	1	1	1	1	1	1	1	1	1	1	1	1	1	1
group_3408	hypothetical protein	15	15	164	164	164	1	1	1	1	1	1	1	1	1	1	1	1	1	1	1
group_3409	hypothetical protein	15	15	683	683	683	1	1	1	1	1	1	1	1	1	1	1	1	1	1	1
yedK_1	Putative SOS response-associated peptidase YedK	15	15	290	290	290	1	1	1	1	1	1	1	1	1	1	1	1	1	1	1
group_3411	hypothetical protein	15	15	356	356	356	1	1	1	1	1	1	1	1	1	1	1	1	1	1	1
cvrA	K(+)/H(+) antiporter NhaP2	15	15	1736	1736	1736	1	1	1	1	1	1	1	1	1	1	1	1	1	1	1
pdxH	Pyridoxine/pyridoxamine 5'-phosphate oxidase	15	15	656	656	656	1	1	1	1	1	1	1	1	1	1	1	1	1	1	1
aceK_1	Isocitrate dehydrogenase kinase/phosphatase	15	15	482	482	482	1	1	1	1	1	1	1	1	1	1	1	1	1	1	1
rutF	FMN reductase (NADH) RutF	15	15	494	494	494	1	1	1	1	1	1	1	1	1	1	1	1	1	1	1
group_3416	hypothetical protein	15	15	1139	1139	1139	1	1	1	1	1	1	1	1	1	1	1	1	1	1	1
ydjZ_1	TVP38/TMEM64 family inner membrane protein YdjZ	15	15	707	707	707	1	1	1	1	1	1	1	1	1	1	1	1	1	1	1
fdoH	Formate dehydrogenase-O iron-sulfur subunit	15	15	902	902	902	1	1	1	1	1	1	1	1	1	1	1	1	1	1	1
group_3419	hypothetical protein	15	15	542	542	542	1	1	1	1	1	1	1	1	1	1	1	1	1	1	1
gltP	Proton/glutamate-aspartate symporter	15	15	1313	1313	1313	1	1	1	1	1	1	1	1	1	1	1	1	1	1	1
hisD	Histidinol dehydrogenase	15	15	1304	1304	1304	1	1	1	1	1	1	1	1	1	1	1	1	1	1	1
yqjG	Glutathionyl-hydroquinone reductase YqjG	15	15	986	986	986	1	1	1	1	1	1	1	1	1	1	1	1	1	1	1
ytfQ_2	ABC transporter periplasmic-binding protein YtfQ	15	15	233	233	233	1	1	1	1	1	1	1	1	1	1	1	1	1	1	1
ftnA_2	Bacterial non-heme ferritin	15	15	503	503	503	1	1	1	1	1	1	1	1	1	1	1	1	1	1	1
ybiR	Inner membrane protein YbiR	15	15	1118	1118	1118	1	1	1	1	1	1	1	1	1	1	1	1	1	1	1
murG	UDP-N-acetylglucosamine--N-acetylmuramyl-(pentapeptide) pyrophosphoryl-undecaprenol N-acetylglucosamine transferase	15	15	1067	1067	1067	1	1	1	1	1	1	1	1	1	1	1	1	1	1	1
speB	Agmatinase	15	15	920	920	920	1	1	1	1	1	1	1	1	1	1	1	1	1	1	1
oleD_1	2-alkyl-3-oxoalkanoate reductase	15	15	896	896	896	1	1	1	1	1	1	1	1	1	1	1	1	1	1	1
dgcC	putative diguanylate cyclase DgcC	15	15	1115	1115	1115	1	1	1	1	1	1	1	1	1	1	1	1	1	1	1
group_3430	tRNA-Pro(tgg)	15	15	76	76	76	1	1	1	1	1	1	1	1	1	1	1	1	1	1	1
menC	o-succinylbenzoate synthase	15	15	962	962	962	1	1	1	1	1	1	1	1	1	1	1	1	1	1	1
feoB	Fe(2+) transporter FeoB	15	15	2321	2321	2321	1	1	1	1	1	1	1	1	1	1	1	1	1	1	1
ucpA	Oxidoreductase UcpA	15	15	791	791	791	1	1	1	1	1	1	1	1	1	1	1	1	1	1	1
ccmH_2	Cytochrome c-type biogenesis protein CcmH	15	15	383	383	383	1	1	1	1	1	1	1	1	1	1	1	1	1	1	1
ssuC_2	Putative aliphatic sulfonates transport permease protein SsuC	15	15	827	827	827	1	1	1	1	1	1	1	1	1	1	1	1	1	1	1
ihfA	Integration host factor subunit alpha	15	15	299	299	299	1	1	1	1	1	1	1	1	1	1	1	1	1	1	1
pabA	Aminodeoxychorismate synthase component 2	15	15	563	563	563	1	1	1	1	1	1	1	1	1	1	1	1	1	1	1
lgoT_1	putative L-galactonate transporter	15	15	1361	1361	1361	1	1	1	1	1	1	1	1	1	1	1	1	1	1	1
group_3439	IS1595 family transposase ISSsu9	15	15	479	479	479	1	1	1	1	1	1	1	1	1	1	1	1	1	1	1
asr	Acid shock protein	15	15	308	308	308	1	1	1	1	1	1	1	1	1	1	1	1	1	1	1
grpE	Protein GrpE	15	15	593	593	593	1	1	1	1	1	1	1	1	1	1	1	1	1	1	1
mlc_1	Protein mlc	15	15	1193	1193	1193	1	1	1	1	1	1	1	1	1	1	1	1	1	1	1
cydD	ATP-binding/permease protein CydD	15	15	1766	1766	1766	1	1	1	1	1	1	1	1	1	1	1	1	1	1	1
ybaA	putative protein YbaA	15	15	353	353	353	1	1	1	1	1	1	1	1	1	1	1	1	1	1	1
epmC	Elongation factor P hydroxylase	15	15	548	548	548	1	1	1	1	1	1	1	1	1	1	1	1	1	1	1
flgH	Flagellar L-ring protein	15	15	698	698	698	1	1	1	1	1	1	1	1	1	1	1	1	1	1	1
rplP	50S ribosomal protein L16	15	15	410	410	410	1	1	1	1	1	1	1	1	1	1	1	1	1	1	1
ygiW	Protein YgiW	15	15	392	392	392	1	1	1	1	1	1	1	1	1	1	1	1	1	1	1
sodC	Superoxide dismutase [Cu-Zn]	15	15	521	521	521	1	1	1	1	1	1	1	1	1	1	1	1	1	1	1
group_3450	putative protein	15	15	371	371	371	1	1	1	1	1	1	1	1	1	1	1	1	1	1	1
group_3451	hypothetical protein	15	15	938	938	938	1	1	1	1	1	1	1	1	1	1	1	1	1	1	1
group_3452	hypothetical protein	15	15	146	146	146	1	1	1	1	1	1	1	1	1	1	1	1	1	1	1
nrdH	Glutaredoxin-like protein NrdH	15	15	245	245	245	1	1	1	1	1	1	1	1	1	1	1	1	1	1	1
group_3454	hypothetical protein	15	15	356	356	356	1	1	1	1	1	1	1	1	1	1	1	1	1	1	1
dusA	tRNA-dihydrouridine(20/20a) synthase	15	15	1037	1037	1037	1	1	1	1	1	1	1	1	1	1	1	1	1	1	1
group_3456	hypothetical protein	15	15	617	617	617	1	1	1	1	1	1	1	1	1	1	1	1	1	1	1
ybaQ	putative HTH-type transcriptional regulator YbaQ	15	15	395	395	395	1	1	1	1	1	1	1	1	1	1	1	1	1	1	1
group_3458	hypothetical protein	15	15	386	386	386	1	1	1	1	1	1	1	1	1	1	1	1	1	1	1
group_3459	hypothetical protein	15	15	272	272	272	1	1	1	1	1	1	1	1	1	1	1	1	1	1	1
moeB	Molybdopterin-synthase adenylyltransferase	15	15	749	749	749	1	1	1	1	1	1	1	1	1	1	1	1	1	1	1
group_3461	hypothetical protein	15	15	1004	1004	1004	1	1	1	1	1	1	1	1	1	1	1	1	1	1	1
fbaA_2	putative fructose-bisphosphate aldolase	15	15	836	836	836	1	1	1	1	1	1	1	1	1	1	1	1	1	1	1
lepA	Elongation factor 4	15	15	1799	1799	1799	1	1	1	1	1	1	1	1	1	1	1	1	1	1	1
dcyD	D-cysteine desulfhydrase	15	15	986	986	986	1	1	1	1	1	1	1	1	1	1	1	1	1	1	1
amiC	N-acetylmuramoyl-L-alanine amidase AmiC	15	15	1253	1253	1253	1	1	1	1	1	1	1	1	1	1	1	1	1	1	1
apaH	Bis(5'-nucleosyl)-tetraphosphatase, symmetrical	15	15	842	842	842	1	1	1	1	1	1	1	1	1	1	1	1	1	1	1
pspE	Thiosulfate sulfurtransferase PspE	15	15	347	347	347	1	1	1	1	1	1	1	1	1	1	1	1	1	1	1
aroA	3-phosphoshikimate 1-carboxyvinyltransferase	15	15	1283	1283	1283	1	1	1	1	1	1	1	1	1	1	1	1	1	1	1
accB	Biotin carboxyl carrier protein of acetyl-CoA carboxylase	15	15	470	470	470	1	1	1	1	1	1	1	1	1	1	1	1	1	1	1
group_3470	ISNCY family transposase ISRor2	15	15	890	890	890	1	1	1	1	1	1	1	1	1	1	1	1	1	1	1
yciE	Protein YciE	15	15	506	506	506	1	1	1	1	1	1	1	1	1	1	1	1	1	1	1
sgrT	Putative inhibitor of glucose uptake transporter SgrT	15	15	131	131	131	1	1	1	1	1	1	1	1	1	1	1	1	1	1	1
ybjN	putative protein YbjN	15	15	476	476	476	1	1	1	1	1	1	1	1	1	1	1	1	1	1	1
yqfG	putative protein YqfG	15	15	125	125	125	1	1	1	1	1	1	1	1	1	1	1	1	1	1	1
aroG	Phospho-2-dehydro-3-deoxyheptonate aldolase, Phe-sensitive	15	15	1052	1052	1052	1	1	1	1	1	1	1	1	1	1	1	1	1	1	1
tonB	Protein TonB	15	15	734	734	734	1	1	1	1	1	1	1	1	1	1	1	1	1	1	1
malI	Maltose regulon regulatory protein MalI	15	15	1028	1028	1028	1	1	1	1	1	1	1	1	1	1	1	1	1	1	1
slt	Soluble lytic murein transglycosylase	15	15	1937	1937	1937	1	1	1	1	1	1	1	1	1	1	1	1	1	1	1
rihC	Non-specific ribonucleoside hydrolase RihC	15	15	914	914	914	1	1	1	1	1	1	1	1	1	1	1	1	1	1	1
basS	Sensor protein BasS	15	15	1100	1100	1100	1	1	1	1	1	1	1	1	1	1	1	1	1	1	1
tcyP_2	L-cystine uptake protein TcyP	15	15	1067	1067	1067	1	1	1	1	1	1	1	1	1	1	1	1	1	1	1
yqjI	Transcriptional regulator YqjI	15	15	623	623	623	1	1	1	1	1	1	1	1	1	1	1	1	1	1	1
lapA	Lipopolysaccharide assembly protein A	15	15	308	308	308	1	1	1	1	1	1	1	1	1	1	1	1	1	1	1
group_3484	hypothetical protein	15	15	3800	3800	3800	1	1	1	1	1	1	1	1	1	1	1	1	1	1	1
group_3485	hypothetical protein	15	15	434	434	434	1	1	1	1	1	1	1	1	1	1	1	1	1	1	1
group_3486	hypothetical protein	15	15	173	173	173	1	1	1	1	1	1	1	1	1	1	1	1	1	1	1
group_3487	hypothetical protein	15	15	359	359	359	1	1	1	1	1	1	1	1	1	1	1	1	1	1	1
group_3488	hypothetical protein	15	15	944	944	944	1	1	1	1	1	1	1	1	1	1	1	1	1	1	1
group_3489	hypothetical protein	15	15	107	107	107	1	1	1	1	1	1	1	1	1	1	1	1	1	1	1
cdd	Cytidine deaminase	15	15	884	884	884	1	1	1	1	1	1	1	1	1	1	1	1	1	1	1
group_3491	hypothetical protein	15	15	515	515	515	1	1	1	1	1	1	1	1	1	1	1	1	1	1	1
group_3492	hypothetical protein	15	15	308	308	308	1	1	1	1	1	1	1	1	1	1	1	1	1	1	1
yfiC	tRNA1(Val) (adenine(37)-N6)-methyltransferase	15	15	737	737	737	1	1	1	1	1	1	1	1	1	1	1	1	1	1	1
fabG_1	3-oxoacyl-[acyl-carrier-protein] reductase FabG	15	15	734	734	734	1	1	1	1	1	1	1	1	1	1	1	1	1	1	1
group_3495	hypothetical protein	15	15	263	263	263	1	1	1	1	1	1	1	1	1	1	1	1	1	1	1
rhtC	Threonine efflux protein	15	15	620	620	620	1	1	1	1	1	1	1	1	1	1	1	1	1	1	1
pcm	Protein-L-isoaspartate O-methyltransferase	15	15	626	626	626	1	1	1	1	1	1	1	1	1	1	1	1	1	1	1
yebC	putative transcriptional regulatory protein YebC	15	15	740	740	740	1	1	1	1	1	1	1	1	1	1	1	1	1	1	1
crp	cAMP-activated global transcriptional regulator CRP	15	15	632	632	632	1	1	1	1	1	1	1	1	1	1	1	1	1	1	1
yiaW_1	Inner membrane protein YiaW	15	15	140	323	152	1	1	1	1	1	1	1	1	1	1	1	1	1	1	1
nlpI	Lipoprotein NlpI	15	15	884	884	884	1	1	1	1	1	1	1	1	1	1	1	1	1	1	1
group_3501	hypothetical protein	15	15	494	494	494	1	1	1	1	1	1	1	1	1	1	1	1	1	1	1
rhaB	Rhamnulokinase	15	15	1469	1469	1469	1	1	1	1	1	1	1	1	1	1	1	1	1	1	1
group_3503	hypothetical protein	15	15	278	278	278	1	1	1	1	1	1	1	1	1	1	1	1	1	1	1
nrdF	Ribonucleoside-diphosphate reductase 2 subunit beta	15	15	959	959	959	1	1	1	1	1	1	1	1	1	1	1	1	1	1	1
yrdA_1	Protein YrdA	15	15	590	590	590	1	1	1	1	1	1	1	1	1	1	1	1	1	1	1
yccA	Modulator of FtsH protease YccA	15	15	659	659	659	1	1	1	1	1	1	1	1	1	1	1	1	1	1	1
proB	Glutamate 5-kinase	15	15	1103	1103	1103	1	1	1	1	1	1	1	1	1	1	1	1	1	1	1
yhdY	Inner membrane amino-acid ABC transporter permease protein YhdY	15	15	1103	1103	1103	1	1	1	1	1	1	1	1	1	1	1	1	1	1	1
atpF	ATP synthase subunit b	15	15	470	470	470	1	1	1	1	1	1	1	1	1	1	1	1	1	1	1
folM	Dihydromonapterin reductase	15	15	722	722	722	1	1	1	1	1	1	1	1	1	1	1	1	1	1	1
ydjA	Putative NAD(P)H nitroreductase YdjA	15	15	551	551	551	1	1	1	1	1	1	1	1	1	1	1	1	1	1	1
group_3512	hypothetical protein	15	15	170	170	170	1	1	1	1	1	1	1	1	1	1	1	1	1	1	1
ispD	2-C-methyl-D-erythritol 4-phosphate cytidylyltransferase	15	15	710	710	710	1	1	1	1	1	1	1	1	1	1	1	1	1	1	1
btuB_2	Vitamin B12 transporter BtuB	15	15	557	557	557	1	1	1	1	1	1	1	1	1	1	1	1	1	1	1
recE	Exodeoxyribonuclease 8	15	15	1424	1424	1424	1	1	1	1	1	1	1	1	1	1	1	1	1	1	1
hyi	Hydroxypyruvate isomerase	15	15	281	281	281	1	1	1	1	1	1	1	1	1	1	1	1	1	1	1
yfdE	Acetyl-CoA:oxalate CoA-transferase	15	15	1145	1145	1145	1	1	1	1	1	1	1	1	1	1	1	1	1	1	1
kdsC	3-deoxy-D-manno-octulosonate 8-phosphate phosphatase KdsC	15	15	566	566	566	1	1	1	1	1	1	1	1	1	1	1	1	1	1	1
fis	DNA-binding protein Fis	15	15	296	296	296	1	1	1	1	1	1	1	1	1	1	1	1	1	1	1
rihA	Pyrimidine-specific ribonucleoside hydrolase RihA	15	15	935	935	935	1	1	1	1	1	1	1	1	1	1	1	1	1	1	1
narX	Nitrate/nitrite sensor protein NarX	15	15	1796	1796	1796	1	1	1	1	1	1	1	1	1	1	1	1	1	1	1
argG	Argininosuccinate synthase	15	15	1343	1343	1343	1	1	1	1	1	1	1	1	1	1	1	1	1	1	1
chiQ	putative lipoprotein ChiQ	15	15	326	326	326	1	1	1	1	1	1	1	1	1	1	1	1	1	1	1
glsA2	Glutaminase 2	15	15	926	926	926	1	1	1	1	1	1	1	1	1	1	1	1	1	1	1
tsaR	HTH-type transcriptional regulator TsaR	15	15	938	938	938	1	1	1	1	1	1	1	1	1	1	1	1	1	1	1
group_3526	hypothetical protein	15	15	1244	1244	1244	1	1	1	1	1	1	1	1	1	1	1	1	1	1	1
rpsJ	30S ribosomal protein S10	15	15	311	311	311	1	1	1	1	1	1	1	1	1	1	1	1	1	1	1
ppk	Polyphosphate kinase	15	15	2066	2066	2066	1	1	1	1	1	1	1	1	1	1	1	1	1	1	1
rplC	50S ribosomal protein L3	15	15	629	629	629	1	1	1	1	1	1	1	1	1	1	1	1	1	1	1
group_353	hypothetical protein	15	15	479	1577	583	1	1	1	1	1	1	1	1	1	1	1	1	1	1	1
group_3530	hypothetical protein	15	15	1274	1274	1274	1	1	1	1	1	1	1	1	1	1	1	1	1	1	1
tal	Transaldolase	15	15	950	950	950	1	1	1	1	1	1	1	1	1	1	1	1	1	1	1
hxpA	Hexitol phosphatase A	15	15	650	650	650	1	1	1	1	1	1	1	1	1	1	1	1	1	1	1
mqo_3	Malate:quinone oxidoreductase	15	15	1031	1031	1031	1	1	1	1	1	1	1	1	1	1	1	1	1	1	1
pdeD	putative cyclic di-GMP phosphodiesterase PdeD	15	15	1598	1598	1598	1	1	1	1	1	1	1	1	1	1	1	1	1	1	1
group_3535	hypothetical protein	15	15	326	326	326	1	1	1	1	1	1	1	1	1	1	1	1	1	1	1
uxaC	Uronate isomerase	15	15	1412	1412	1412	1	1	1	1	1	1	1	1	1	1	1	1	1	1	1
group_3537	hypothetical protein	15	15	1043	1043	1043	1	1	1	1	1	1	1	1	1	1	1	1	1	1	1
folB	Dihydroneopterin aldolase	15	15	368	368	368	1	1	1	1	1	1	1	1	1	1	1	1	1	1	1
xanP	Xanthine permease XanP	15	15	1391	1391	1391	1	1	1	1	1	1	1	1	1	1	1	1	1	1	1
rlmF	Ribosomal RNA large subunit methyltransferase F	15	15	926	926	926	1	1	1	1	1	1	1	1	1	1	1	1	1	1	1
group_3541	hypothetical protein	15	15	194	194	194	1	1	1	1	1	1	1	1	1	1	1	1	1	1	1
group_3542	hypothetical protein	15	15	125	125	125	1	1	1	1	1	1	1	1	1	1	1	1	1	1	1
pspB_1	Phage shock protein B	15	15	224	224	224	1	1	1	1	1	1	1	1	1	1	1	1	1	1	1
gmm	GDP-mannose mannosyl hydrolase	15	15	482	482	482	1	1	1	1	1	1	1	1	1	1	1	1	1	1	1
group_3545	Electron transfer flavoprotein-ubiquinone oxidoreductase	15	15	1289	1289	1289	1	1	1	1	1	1	1	1	1	1	1	1	1	1	1
yghB	Inner membrane protein YghB	15	15	659	659	659	1	1	1	1	1	1	1	1	1	1	1	1	1	1	1
yjaB_1	putative N-acetyltransferase YjaB	15	15	440	440	440	1	1	1	1	1	1	1	1	1	1	1	1	1	1	1
fucK_3	L-fuculokinase	15	15	521	521	521	1	1	1	1	1	1	1	1	1	1	1	1	1	1	1
otsB	Trehalose-6-phosphate phosphatase	15	15	800	800	800	1	1	1	1	1	1	1	1	1	1	1	1	1	1	1
rluE	Ribosomal large subunit pseudouridine synthase E	15	15	653	653	653	1	1	1	1	1	1	1	1	1	1	1	1	1	1	1
group_3551	hypothetical protein	15	15	212	212	212	1	1	1	1	1	1	1	1	1	1	1	1	1	1	1
minD	Septum site-determining protein MinD	15	15	812	812	812	1	1	1	1	1	1	1	1	1	1	1	1	1	1	1
csgG_1	Curli production assembly/transport component CsgG	15	15	335	335	335	1	1	1	1	1	1	1	1	1	1	1	1	1	1	1
marA	Multiple antibiotic resistance protein MarA	15	15	383	383	383	1	1	1	1	1	1	1	1	1	1	1	1	1	1	1
group_3555	hypothetical protein	15	15	353	353	353	1	1	1	1	1	1	1	1	1	1	1	1	1	1	1
yihG	putative acyltransferase YihG	15	15	932	932	932	1	1	1	1	1	1	1	1	1	1	1	1	1	1	1
rpoB	DNA-directed RNA polymerase subunit beta	15	15	4028	4028	4028	1	1	1	1	1	1	1	1	1	1	1	1	1	1	1
dtpB_1	Dipeptide and tripeptide permease B	15	15	1148	1148	1148	1	1	1	1	1	1	1	1	1	1	1	1	1	1	1
group_3559	hypothetical protein	15	15	707	707	707	1	1	1	1	1	1	1	1	1	1	1	1	1	1	1
group_3560	hypothetical protein	15	15	845	845	845	1	1	1	1	1	1	1	1	1	1	1	1	1	1	1
group_3561	hypothetical protein	15	15	1232	1232	1232	1	1	1	1	1	1	1	1	1	1	1	1	1	1	1
sgrR_1	HTH-type transcriptional regulator SgrR	15	15	1655	1655	1655	1	1	1	1	1	1	1	1	1	1	1	1	1	1	1
ybfE	putative protein YbfE	15	15	362	362	362	1	1	1	1	1	1	1	1	1	1	1	1	1	1	1
nemR	HTH-type transcriptional repressor NemR	15	15	599	599	599	1	1	1	1	1	1	1	1	1	1	1	1	1	1	1
group_3565	hypothetical protein	15	15	218	218	218	1	1	1	1	1	1	1	1	1	1	1	1	1	1	1
mcbA	putative protein McbA	15	15	260	260	260	1	1	1	1	1	1	1	1	1	1	1	1	1	1	1
lgoD_1	L-galactonate-5-dehydrogenase	15	15	155	155	155	1	1	1	1	1	1	1	1	1	1	1	1	1	1	1
dnaC_1	DNA replication protein DnaC	15	15	737	737	737	1	1	1	1	1	1	1	1	1	1	1	1	1	1	1
holE	DNA polymerase III subunit theta	15	15	230	230	230	1	1	1	1	1	1	1	1	1	1	1	1	1	1	1
group_3570	hypothetical protein	15	15	248	248	248	1	1	1	1	1	1	1	1	1	1	1	1	1	1	1
fetA	putative iron export ATP-binding protein FetA	15	15	677	677	677	1	1	1	1	1	1	1	1	1	1	1	1	1	1	1
ccmE	Cytochrome c-type biogenesis protein CcmE	15	15	479	479	479	1	1	1	1	1	1	1	1	1	1	1	1	1	1	1
fimA_2	Type-1 fimbrial protein, A chain	15	15	572	572	572	1	1	1	1	1	1	1	1	1	1	1	1	1	1	1
rdgB	dITP/XTP pyrophosphatase	15	15	593	593	593	1	1	1	1	1	1	1	1	1	1	1	1	1	1	1
group_3575	hypothetical protein	15	15	956	956	956	1	1	1	1	1	1	1	1	1	1	1	1	1	1	1
glnP	Glutamine transport system permease protein GlnP	15	15	659	659	659	1	1	1	1	1	1	1	1	1	1	1	1	1	1	1
hybG	Hydrogenase maturation factor HybG	15	15	248	248	248	1	1	1	1	1	1	1	1	1	1	1	1	1	1	1
comEC_2	ComE operon protein 3	15	15	1196	1196	1196	1	1	1	1	1	1	1	1	1	1	1	1	1	1	1
rho	Transcription termination factor Rho	15	15	1259	1259	1259	1	1	1	1	1	1	1	1	1	1	1	1	1	1	1
fhuC_1	Iron(3+)-hydroxamate import ATP-binding protein FhuC	15	15	797	797	797	1	1	1	1	1	1	1	1	1	1	1	1	1	1	1
tdcC	Threonine/serine transporter TdcC	15	15	1331	1331	1331	1	1	1	1	1	1	1	1	1	1	1	1	1	1	1
eno	Enolase	15	15	1298	1298	1298	1	1	1	1	1	1	1	1	1	1	1	1	1	1	1
group_3583	hypothetical protein	15	15	512	512	512	1	1	1	1	1	1	1	1	1	1	1	1	1	1	1
gltC_2	HTH-type transcriptional regulator GltC	15	15	917	917	917	1	1	1	1	1	1	1	1	1	1	1	1	1	1	1
fpr	Flavodoxin/ferredoxin--NADP reductase	15	15	746	746	746	1	1	1	1	1	1	1	1	1	1	1	1	1	1	1
mutM	Formamidopyrimidine-DNA glycosylase	15	15	809	809	809	1	1	1	1	1	1	1	1	1	1	1	1	1	1	1
hisF	Imidazole glycerol phosphate synthase subunit HisF	15	15	776	776	776	1	1	1	1	1	1	1	1	1	1	1	1	1	1	1
panE	2-dehydropantoate 2-reductase	15	15	911	911	911	1	1	1	1	1	1	1	1	1	1	1	1	1	1	1
argP	HTH-type transcriptional regulator ArgP	15	15	893	893	893	1	1	1	1	1	1	1	1	1	1	1	1	1	1	1
rhaS_1	HTH-type transcriptional activator RhaS	15	15	956	956	956	1	1	1	1	1	1	1	1	1	1	1	1	1	1	1
murI_2	Glutamate racemase	15	15	857	857	857	1	1	1	1	1	1	1	1	1	1	1	1	1	1	1
sdhA	Succinate dehydrogenase flavoprotein subunit	15	15	1766	1766	1766	1	1	1	1	1	1	1	1	1	1	1	1	1	1	1
dapD	2,3,4,5-tetrahydropyridine-2,6-dicarboxylate N-succinyltransferase	15	15	824	824	824	1	1	1	1	1	1	1	1	1	1	1	1	1	1	1
group_3594	hypothetical protein	15	15	671	671	671	1	1	1	1	1	1	1	1	1	1	1	1	1	1	1
gcvP	Glycine dehydrogenase (decarboxylating)	15	15	2873	2873	2873	1	1	1	1	1	1	1	1	1	1	1	1	1	1	1
purH	Bifunctional purine biosynthesis protein PurH	15	15	1589	1589	1589	1	1	1	1	1	1	1	1	1	1	1	1	1	1	1
artM_2	Arginine transport ATP-binding protein ArtM	15	15	752	752	752	1	1	1	1	1	1	1	1	1	1	1	1	1	1	1
katE	Catalase HPII	15	15	2261	2261	2261	1	1	1	1	1	1	1	1	1	1	1	1	1	1	1
rhaT_2	L-rhamnose-proton symporter	15	15	833	833	833	1	1	1	1	1	1	1	1	1	1	1	1	1	1	1
dmsB_2	Anaerobic dimethyl sulfoxide reductase chain B	15	15	617	617	617	1	1	1	1	1	1	1	1	1	1	1	1	1	1	1
rbn	Ribonuclease BN	15	15	935	935	935	1	1	1	1	1	1	1	1	1	1	1	1	1	1	1
ybaL	Putative cation/proton antiporter YbaL	15	15	1676	1676	1676	1	1	1	1	1	1	1	1	1	1	1	1	1	1	1
sprT	Protein SprT	15	15	455	455	455	1	1	1	1	1	1	1	1	1	1	1	1	1	1	1
sorB	PTS system sorbose-specific EIIB component	15	15	494	494	494	1	1	1	1	1	1	1	1	1	1	1	1	1	1	1
fixB_2	Protein FixB	15	15	860	860	860	1	1	1	1	1	1	1	1	1	1	1	1	1	1	1
group_3606	IS1 family transposase ISEc30	15	15	395	395	395	1	1	1	1	1	1	1	1	1	1	1	1	1	1	1
menH	2-succinyl-6-hydroxy-2,4-cyclohexadiene-1-carboxylate synthase	15	15	758	758	758	1	1	1	1	1	1	1	1	1	1	1	1	1	1	1
kdpD_1	Sensor protein KdpD	15	15	818	818	818	1	1	1	1	1	1	1	1	1	1	1	1	1	1	1
ycgR	Flagellar brake protein YcgR	15	15	734	734	734	1	1	1	1	1	1	1	1	1	1	1	1	1	1	1
group_3610	hypothetical protein	15	15	140	140	140	1	1	1	1	1	1	1	1	1	1	1	1	1	1	1
murB	UDP-N-acetylenolpyruvoylglucosamine reductase	15	15	1028	1028	1028	1	1	1	1	1	1	1	1	1	1	1	1	1	1	1
group_3612	hypothetical protein	15	15	1679	1679	1679	1	1	1	1	1	1	1	1	1	1	1	1	1	1	1
hpt	Hypoxanthine phosphoribosyltransferase	15	15	536	536	536	1	1	1	1	1	1	1	1	1	1	1	1	1	1	1
aat	Leucyl/phenylalanyl-tRNA--protein transferase	15	15	704	704	704	1	1	1	1	1	1	1	1	1	1	1	1	1	1	1
group_3615	hypothetical protein	15	15	254	254	254	1	1	1	1	1	1	1	1	1	1	1	1	1	1	1
fryB_1	PTS system fructose-like EIIB component 1	15	15	326	326	326	1	1	1	1	1	1	1	1	1	1	1	1	1	1	1
cysP	Thiosulfate-binding protein	15	15	1016	1016	1016	1	1	1	1	1	1	1	1	1	1	1	1	1	1	1
priB	Primosomal replication protein N	15	15	314	314	314	1	1	1	1	1	1	1	1	1	1	1	1	1	1	1
dadA	D-amino acid dehydrogenase	15	15	1298	1298	1298	1	1	1	1	1	1	1	1	1	1	1	1	1	1	1
mlaA	putative phospholipid-binding lipoprotein MlaA	15	15	755	755	755	1	1	1	1	1	1	1	1	1	1	1	1	1	1	1
rlmA	23S rRNA (guanine(745)-N(1))-methyltransferase	15	15	809	809	809	1	1	1	1	1	1	1	1	1	1	1	1	1	1	1
ulaC	Ascorbate-specific PTS system EIIA component	15	15	464	464	464	1	1	1	1	1	1	1	1	1	1	1	1	1	1	1
fadK	Medium-chain fatty-acid--CoA ligase	15	15	1646	1646	1646	1	1	1	1	1	1	1	1	1	1	1	1	1	1	1
nuoJ	NADH-quinone oxidoreductase subunit J	15	15	554	554	554	1	1	1	1	1	1	1	1	1	1	1	1	1	1	1
rpmB	50S ribosomal protein L28	15	15	236	236	236	1	1	1	1	1	1	1	1	1	1	1	1	1	1	1
gcvR	Glycine cleavage system transcriptional repressor	15	15	572	572	572	1	1	1	1	1	1	1	1	1	1	1	1	1	1	1
hscC_2	Chaperone protein HscC	15	15	854	854	854	1	1	1	1	1	1	1	1	1	1	1	1	1	1	1
group_3628	tRNA-Cys(gca)	15	15	73	73	73	1	1	1	1	1	1	1	1	1	1	1	1	1	1	1
ubiC	Chorismate pyruvate-lyase	15	15	497	497	497	1	1	1	1	1	1	1	1	1	1	1	1	1	1	1
fdx	2Fe-2S ferredoxin	15	15	335	335	335	1	1	1	1	1	1	1	1	1	1	1	1	1	1	1
nuoN	NADH-quinone oxidoreductase subunit N	15	15	1457	1457	1457	1	1	1	1	1	1	1	1	1	1	1	1	1	1	1
lolA	Outer-membrane lipoprotein carrier protein	15	15	611	611	611	1	1	1	1	1	1	1	1	1	1	1	1	1	1	1
lysA	Diaminopimelate decarboxylase	15	15	1262	1262	1262	1	1	1	1	1	1	1	1	1	1	1	1	1	1	1
group_3634	IS1 family transposase ISEc30	15	15	272	272	272	1	1	1	1	1	1	1	1	1	1	1	1	1	1	1
infA	Translation initiation factor IF-1	15	15	218	218	218	1	1	1	1	1	1	1	1	1	1	1	1	1	1	1
psuT	Putative pseudouridine transporter	15	15	1250	1250	1250	1	1	1	1	1	1	1	1	1	1	1	1	1	1	1
group_3637	hypothetical protein	15	15	272	272	272	1	1	1	1	1	1	1	1	1	1	1	1	1	1	1
ilvM	Acetolactate synthase isozyme 2 small subunit	15	15	263	263	263	1	1	1	1	1	1	1	1	1	1	1	1	1	1	1
bamE	Outer membrane protein assembly factor BamE	15	15	341	341	341	1	1	1	1	1	1	1	1	1	1	1	1	1	1	1
trmJ	tRNA (cytidine/uridine-2'-O-)-methyltransferase TrmJ	15	15	740	740	740	1	1	1	1	1	1	1	1	1	1	1	1	1	1	1
bioC	Malonyl-[acyl-carrier protein] O-methyltransferase	15	15	755	755	755	1	1	1	1	1	1	1	1	1	1	1	1	1	1	1
ulaD	3-keto-L-gulonate-6-phosphate decarboxylase UlaD	15	15	650	650	650	1	1	1	1	1	1	1	1	1	1	1	1	1	1	1
exbD	Biopolymer transport protein ExbD	15	15	425	425	425	1	1	1	1	1	1	1	1	1	1	1	1	1	1	1
hupB	DNA-binding protein HU-beta	15	15	272	272	272	1	1	1	1	1	1	1	1	1	1	1	1	1	1	1
acuI	putative acrylyl-CoA reductase AcuI	15	15	974	974	974	1	1	1	1	1	1	1	1	1	1	1	1	1	1	1
group_3646	putative autotransporter	15	15	326	326	326	1	1	1	1	1	1	1	1	1	1	1	1	1	1	1
ynjC_2	Inner membrane ABC transporter permease protein YnjC	15	15	422	422	422	1	1	1	1	1	1	1	1	1	1	1	1	1	1	1
hemD	Uroporphyrinogen-III synthase	15	15	740	740	740	1	1	1	1	1	1	1	1	1	1	1	1	1	1	1
group_3649	hypothetical protein	15	15	221	221	221	1	1	1	1	1	1	1	1	1	1	1	1	1	1	1
priA	Primosomal protein N'	15	15	2198	2198	2198	1	1	1	1	1	1	1	1	1	1	1	1	1	1	1
group_3651	hypothetical protein	15	15	251	251	251	1	1	1	1	1	1	1	1	1	1	1	1	1	1	1
ydcV_1	Inner membrane ABC transporter permease protein YdcV	15	15	794	794	794	1	1	1	1	1	1	1	1	1	1	1	1	1	1	1
yabI	Inner membrane protein YabI	15	15	764	764	764	1	1	1	1	1	1	1	1	1	1	1	1	1	1	1
murJ	Lipid II flippase MurJ	15	15	1535	1535	1535	1	1	1	1	1	1	1	1	1	1	1	1	1	1	1
yeiL	Regulatory protein YeiL	15	15	617	617	617	1	1	1	1	1	1	1	1	1	1	1	1	1	1	1
tsx	Nucleoside-specific channel-forming protein Tsx	15	15	884	884	884	1	1	1	1	1	1	1	1	1	1	1	1	1	1	1
hisM	Histidine transport system permease protein HisM	15	15	716	716	716	1	1	1	1	1	1	1	1	1	1	1	1	1	1	1
group_3658	hypothetical protein	15	15	482	482	482	1	1	1	1	1	1	1	1	1	1	1	1	1	1	1
group_3659	Aminodeoxyfutalosine deaminase	15	15	1001	1001	1001	1	1	1	1	1	1	1	1	1	1	1	1	1	1	1
group_366	hypothetical protein	15	15	2519	2783	2545	1	1	1	1	1	1	1	1	1	1	1	1	1	1	1
thiE	Thiamine-phosphate synthase	15	15	635	635	635	1	1	1	1	1	1	1	1	1	1	1	1	1	1	1
ccmD	Heme exporter protein D	15	15	209	209	209	1	1	1	1	1	1	1	1	1	1	1	1	1	1	1
mtlA	PTS system mannitol-specific EIICBA component	15	15	1913	1913	1913	1	1	1	1	1	1	1	1	1	1	1	1	1	1	1
group_3663	putative protein	15	15	326	326	326	1	1	1	1	1	1	1	1	1	1	1	1	1	1	1
ribB	3,4-dihydroxy-2-butanone 4-phosphate synthase	15	15	653	653	653	1	1	1	1	1	1	1	1	1	1	1	1	1	1	1
hypA	Hydrogenase maturation factor HypA	15	15	350	350	350	1	1	1	1	1	1	1	1	1	1	1	1	1	1	1
relA	GTP pyrophosphokinase	15	15	2234	2234	2234	1	1	1	1	1	1	1	1	1	1	1	1	1	1	1
group_3667	hypothetical protein	15	15	353	353	353	1	1	1	1	1	1	1	1	1	1	1	1	1	1	1
pdeC_1	putative cyclic di-GMP phosphodiesterase PdeC	15	15	332	332	332	1	1	1	1	1	1	1	1	1	1	1	1	1	1	1
csdE	Sulfur acceptor protein CsdE	15	15	443	443	443	1	1	1	1	1	1	1	1	1	1	1	1	1	1	1
group_3670	hypothetical protein	15	15	2090	2090	2090	1	1	1	1	1	1	1	1	1	1	1	1	1	1	1
group_3671	hypothetical protein	15	15	503	503	503	1	1	1	1	1	1	1	1	1	1	1	1	1	1	1
psiE	Protein PsiE	15	15	410	410	410	1	1	1	1	1	1	1	1	1	1	1	1	1	1	1
rplN	50S ribosomal protein L14	15	15	371	371	371	1	1	1	1	1	1	1	1	1	1	1	1	1	1	1
qseG	Quorum-sensing regulator protein G	15	15	713	713	713	1	1	1	1	1	1	1	1	1	1	1	1	1	1	1
group_3675	tRNA-SeC(tca)	15	15	94	94	94	1	1	1	1	1	1	1	1	1	1	1	1	1	1	1
occR	Octopine catabolism/uptake operon regulatory protein OccR	15	15	935	935	935	1	1	1	1	1	1	1	1	1	1	1	1	1	1	1
rtcA	RNA 3'-terminal phosphate cyclase	15	15	1016	1016	1016	1	1	1	1	1	1	1	1	1	1	1	1	1	1	1
avtA	Valine--pyruvate aminotransferase	15	15	1253	1253	1253	1	1	1	1	1	1	1	1	1	1	1	1	1	1	1
aas	Bifunctional protein Aas	15	15	2159	2159	2159	1	1	1	1	1	1	1	1	1	1	1	1	1	1	1
decR	DNA-binding transcriptional activator DecR	15	15	458	458	458	1	1	1	1	1	1	1	1	1	1	1	1	1	1	1
rpoA	DNA-directed RNA polymerase subunit alpha	15	15	989	989	989	1	1	1	1	1	1	1	1	1	1	1	1	1	1	1
ygeA	Putative racemase YgeA	15	15	692	692	692	1	1	1	1	1	1	1	1	1	1	1	1	1	1	1
group_3683	hypothetical protein	15	15	338	338	338	1	1	1	1	1	1	1	1	1	1	1	1	1	1	1
yhiM	Inner membrane protein YhiM	15	15	488	488	488	1	1	1	1	1	1	1	1	1	1	1	1	1	1	1
frwD	PTS system fructose-like EIIB component 3	15	15	341	341	341	1	1	1	1	1	1	1	1	1	1	1	1	1	1	1
nagA	N-acetylglucosamine-6-phosphate deacetylase	15	15	1148	1148	1148	1	1	1	1	1	1	1	1	1	1	1	1	1	1	1
mepA	Penicillin-insensitive murein endopeptidase	15	15	824	824	824	1	1	1	1	1	1	1	1	1	1	1	1	1	1	1
nuoE	NADH-quinone oxidoreductase subunit E	15	15	500	500	500	1	1	1	1	1	1	1	1	1	1	1	1	1	1	1
ylaC	Inner membrane protein YlaC	15	15	470	470	470	1	1	1	1	1	1	1	1	1	1	1	1	1	1	1
bhsA_1	Multiple stress resistance protein BhsA	15	15	212	212	212	1	1	1	1	1	1	1	1	1	1	1	1	1	1	1
atpI	ATP synthase protein I	15	15	380	380	380	1	1	1	1	1	1	1	1	1	1	1	1	1	1	1
yedA	putative inner membrane transporter YedA	15	15	920	920	920	1	1	1	1	1	1	1	1	1	1	1	1	1	1	1
group_3693	hypothetical protein	15	15	281	281	281	1	1	1	1	1	1	1	1	1	1	1	1	1	1	1
hspQ	Heat shock protein HspQ	15	15	317	317	317	1	1	1	1	1	1	1	1	1	1	1	1	1	1	1
yfcS	putative fimbrial chaperone YfcS	15	15	467	467	467	1	1	1	1	1	1	1	1	1	1	1	1	1	1	1
mntS	Small protein MntS	15	15	128	128	128	1	1	1	1	1	1	1	1	1	1	1	1	1	1	1
yacG	DNA gyrase inhibitor YacG	15	15	197	197	197	1	1	1	1	1	1	1	1	1	1	1	1	1	1	1
topB	DNA topoisomerase 3	15	15	1961	1961	1961	1	1	1	1	1	1	1	1	1	1	1	1	1	1	1
pepE	Peptidase E	15	15	689	689	689	1	1	1	1	1	1	1	1	1	1	1	1	1	1	1
group_370	hypothetical protein	15	15	578	683	676	1	1	1	1	1	1	1	1	1	1	1	1	1	1	1
rsxA	Electron transport complex subunit RsxA	15	15	581	581	581	1	1	1	1	1	1	1	1	1	1	1	1	1	1	1
cydB	Cytochrome bd-I ubiquinol oxidase subunit 2	15	15	1139	1139	1139	1	1	1	1	1	1	1	1	1	1	1	1	1	1	1
group_3702	hypothetical protein	15	15	608	608	608	1	1	1	1	1	1	1	1	1	1	1	1	1	1	1
manZ_2	PTS system mannose-specific EIID component	15	15	851	851	851	1	1	1	1	1	1	1	1	1	1	1	1	1	1	1
brnQ	Branched-chain amino acid transport system 2 carrier protein	15	15	1319	1319	1319	1	1	1	1	1	1	1	1	1	1	1	1	1	1	1
dgcQ_2	putative diguanylate cyclase DgcQ	15	15	167	167	167	1	1	1	1	1	1	1	1	1	1	1	1	1	1	1
group_3706	hypothetical protein	15	15	338	338	338	1	1	1	1	1	1	1	1	1	1	1	1	1	1	1
ppiD	Peptidyl-prolyl cis-trans isomerase D	15	15	1871	1871	1871	1	1	1	1	1	1	1	1	1	1	1	1	1	1	1
ligA	DNA ligase	15	15	2015	2015	2015	1	1	1	1	1	1	1	1	1	1	1	1	1	1	1
group_3709	hypothetical protein	15	15	344	344	344	1	1	1	1	1	1	1	1	1	1	1	1	1	1	1
gluQ	Glutamyl-Q tRNA(Asp) synthetase	15	15	926	926	926	1	1	1	1	1	1	1	1	1	1	1	1	1	1	1
malG	Maltose transport system permease protein MalG	15	15	890	890	890	1	1	1	1	1	1	1	1	1	1	1	1	1	1	1
hpaB_1	4-hydroxyphenylacetate 3-monooxygenase oxygenase component	15	15	1052	1052	1052	1	1	1	1	1	1	1	1	1	1	1	1	1	1	1
group_3713	hypothetical protein	15	15	218	218	218	1	1	1	1	1	1	1	1	1	1	1	1	1	1	1
group_3714	hypothetical protein	15	15	203	203	203	1	1	1	1	1	1	1	1	1	1	1	1	1	1	1
group_3715	tRNA-Leu(taa)	15	15	86	86	86	1	1	1	1	1	1	1	1	1	1	1	1	1	1	1
emtA	Endo-type membrane-bound lytic murein transglycosylase A	15	15	611	611	611	1	1	1	1	1	1	1	1	1	1	1	1	1	1	1
group_3717	hypothetical protein	15	15	422	422	422	1	1	1	1	1	1	1	1	1	1	1	1	1	1	1
sapB	Putrescine export system permease protein SapB	15	15	965	965	965	1	1	1	1	1	1	1	1	1	1	1	1	1	1	1
yceB	putative lipoprotein YceB	15	15	560	560	560	1	1	1	1	1	1	1	1	1	1	1	1	1	1	1
fimF	Protein FimF	15	15	530	530	530	1	1	1	1	1	1	1	1	1	1	1	1	1	1	1
group_3721	Deoxyguanosinetriphosphate triphosphohydrolase-like protein	15	15	458	458	458	1	1	1	1	1	1	1	1	1	1	1	1	1	1	1
group_3722	hypothetical protein	15	15	365	365	365	1	1	1	1	1	1	1	1	1	1	1	1	1	1	1
ompX_1	Outer membrane protein X	15	15	515	515	515	1	1	1	1	1	1	1	1	1	1	1	1	1	1	1
rplF	50S ribosomal protein L6	15	15	533	533	533	1	1	1	1	1	1	1	1	1	1	1	1	1	1	1
ddlB	D-alanine--D-alanine ligase B	15	15	920	920	920	1	1	1	1	1	1	1	1	1	1	1	1	1	1	1
holA	DNA polymerase III subunit delta	15	15	1031	1031	1031	1	1	1	1	1	1	1	1	1	1	1	1	1	1	1
rpsP	30S ribosomal protein S16	15	15	248	248	248	1	1	1	1	1	1	1	1	1	1	1	1	1	1	1
manC1	Mannose-1-phosphate guanylyltransferase 1	15	15	1436	1436	1436	1	1	1	1	1	1	1	1	1	1	1	1	1	1	1
proP_2	Proline/betaine transporter	15	15	1004	1004	1004	1	1	1	1	1	1	1	1	1	1	1	1	1	1	1
gloA	Lactoylglutathione lyase	15	15	407	407	407	1	1	1	1	1	1	1	1	1	1	1	1	1	1	1
nikE	Nickel import ATP-binding protein NikE	15	15	806	806	806	1	1	1	1	1	1	1	1	1	1	1	1	1	1	1
clpB	Chaperone protein ClpB	15	15	2573	2573	2573	1	1	1	1	1	1	1	1	1	1	1	1	1	1	1
ydgA_2	Protein YdgA	15	15	1430	1430	1430	1	1	1	1	1	1	1	1	1	1	1	1	1	1	1
tusB	Protein TusB	15	15	287	287	287	1	1	1	1	1	1	1	1	1	1	1	1	1	1	1
cysT	Sulfate transport system permease protein CysT	15	15	833	833	833	1	1	1	1	1	1	1	1	1	1	1	1	1	1	1
tauA	Taurine-binding periplasmic protein	15	15	896	896	896	1	1	1	1	1	1	1	1	1	1	1	1	1	1	1
hfq	RNA-binding protein Hfq	15	15	308	308	308	1	1	1	1	1	1	1	1	1	1	1	1	1	1	1
luxS	S-ribosylhomocysteine lyase	15	15	515	515	515	1	1	1	1	1	1	1	1	1	1	1	1	1	1	1
fliE	Flagellar hook-basal body complex protein FliE	15	15	314	314	314	1	1	1	1	1	1	1	1	1	1	1	1	1	1	1
dapE	Succinyl-diaminopimelate desuccinylase	15	15	1127	1127	1127	1	1	1	1	1	1	1	1	1	1	1	1	1	1	1
dnaJ	Chaperone protein DnaJ	15	15	1130	1130	1130	1	1	1	1	1	1	1	1	1	1	1	1	1	1	1
rplT	50S ribosomal protein L20	15	15	356	356	356	1	1	1	1	1	1	1	1	1	1	1	1	1	1	1
znuB	High-affinity zinc uptake system membrane protein ZnuB	15	15	785	785	785	1	1	1	1	1	1	1	1	1	1	1	1	1	1	1
group_3744	hypothetical protein	15	15	110	110	110	1	1	1	1	1	1	1	1	1	1	1	1	1	1	1
ydiK	Putative transport protein YdiK	15	15	1112	1112	1112	1	1	1	1	1	1	1	1	1	1	1	1	1	1	1
fabF	3-oxoacyl-[acyl-carrier-protein] synthase 2	15	15	1241	1241	1241	1	1	1	1	1	1	1	1	1	1	1	1	1	1	1
rpmA	50S ribosomal protein L27	15	15	257	257	257	1	1	1	1	1	1	1	1	1	1	1	1	1	1	1
group_3748	hypothetical protein	15	15	254	254	254	1	1	1	1	1	1	1	1	1	1	1	1	1	1	1
maeB	NADP-dependent malic enzyme	15	15	2279	2279	2279	1	1	1	1	1	1	1	1	1	1	1	1	1	1	1
group_3750	hypothetical protein	15	15	110	110	110	1	1	1	1	1	1	1	1	1	1	1	1	1	1	1
recQ	ATP-dependent DNA helicase RecQ	15	15	1835	1835	1835	1	1	1	1	1	1	1	1	1	1	1	1	1	1	1
truA	tRNA pseudouridine synthase A	15	15	812	812	812	1	1	1	1	1	1	1	1	1	1	1	1	1	1	1
plsX	Phosphate acyltransferase	15	15	1040	1040	1040	1	1	1	1	1	1	1	1	1	1	1	1	1	1	1
yggF	Fructose-1,6-bisphosphatase 2 class 2	15	15	965	965	965	1	1	1	1	1	1	1	1	1	1	1	1	1	1	1
ubiI	2-octaprenylphenol hydroxylase	15	15	1202	1202	1202	1	1	1	1	1	1	1	1	1	1	1	1	1	1	1
cspC	Cold shock-like protein CspC	15	15	209	209	209	1	1	1	1	1	1	1	1	1	1	1	1	1	1	1
nupX	Putative nucleoside permease NupX	15	15	1250	1250	1250	1	1	1	1	1	1	1	1	1	1	1	1	1	1	1
group_3758	hypothetical protein	15	15	200	200	200	1	1	1	1	1	1	1	1	1	1	1	1	1	1	1
hisP	Histidine transport ATP-binding protein HisP	15	15	773	773	773	1	1	1	1	1	1	1	1	1	1	1	1	1	1	1
zwf	Glucose-6-phosphate 1-dehydrogenase	15	15	1475	1475	1475	1	1	1	1	1	1	1	1	1	1	1	1	1	1	1
mglC	Galactoside transport system permease protein MglC	15	15	1010	1010	1010	1	1	1	1	1	1	1	1	1	1	1	1	1	1	1
kdsA	2-dehydro-3-deoxyphosphooctonate aldolase	15	15	854	854	854	1	1	1	1	1	1	1	1	1	1	1	1	1	1	1
dksA	RNA polymerase-binding transcription factor DksA	15	15	455	455	455	1	1	1	1	1	1	1	1	1	1	1	1	1	1	1
potD	Spermidine/putrescine-binding periplasmic protein	15	15	1046	1046	1046	1	1	1	1	1	1	1	1	1	1	1	1	1	1	1
argR	Arginine repressor	15	15	470	470	470	1	1	1	1	1	1	1	1	1	1	1	1	1	1	1
group_3766	hypothetical protein	15	15	905	905	905	1	1	1	1	1	1	1	1	1	1	1	1	1	1	1
panC	Pantothenate synthetase	15	15	851	851	851	1	1	1	1	1	1	1	1	1	1	1	1	1	1	1
ygdG	Flap endonuclease Xni	15	15	845	845	845	1	1	1	1	1	1	1	1	1	1	1	1	1	1	1
ybaB	Nucleoid-associated protein YbaB	15	15	329	329	329	1	1	1	1	1	1	1	1	1	1	1	1	1	1	1
yhjR	Protein YhjR	15	15	188	188	188	1	1	1	1	1	1	1	1	1	1	1	1	1	1	1
satP	Succinate-acetate/proton symporter SatP	15	15	566	566	566	1	1	1	1	1	1	1	1	1	1	1	1	1	1	1
group_3772	hypothetical protein	15	15	326	326	326	1	1	1	1	1	1	1	1	1	1	1	1	1	1	1
mngR_1	Mannosyl-D-glycerate transport/metabolism system repressor MngR	15	15	722	722	722	1	1	1	1	1	1	1	1	1	1	1	1	1	1	1
groS	10 kDa chaperonin	15	15	293	293	293	1	1	1	1	1	1	1	1	1	1	1	1	1	1	1
erpA	Iron-sulfur cluster insertion protein ErpA	15	15	344	344	344	1	1	1	1	1	1	1	1	1	1	1	1	1	1	1
parE	DNA topoisomerase 4 subunit B	15	15	1892	1892	1892	1	1	1	1	1	1	1	1	1	1	1	1	1	1	1
sufS	Cysteine desulfurase	15	15	1220	1220	1220	1	1	1	1	1	1	1	1	1	1	1	1	1	1	1
chbA	PTS system N,N'-diacetylchitobiose-specific EIIA component	15	15	350	350	350	1	1	1	1	1	1	1	1	1	1	1	1	1	1	1
appC	Cytochrome bd-II ubiquinol oxidase subunit 1	15	15	1544	1544	1544	1	1	1	1	1	1	1	1	1	1	1	1	1	1	1
ptsN	Nitrogen regulatory protein	15	15	491	491	491	1	1	1	1	1	1	1	1	1	1	1	1	1	1	1
group_3781	hypothetical protein	15	15	578	578	578	1	1	1	1	1	1	1	1	1	1	1	1	1	1	1
group_3782	hypothetical protein	15	15	191	191	191	1	1	1	1	1	1	1	1	1	1	1	1	1	1	1
yijE	putative cystine transporter YijE	15	15	905	905	905	1	1	1	1	1	1	1	1	1	1	1	1	1	1	1
fsaA	Fructose-6-phosphate aldolase 1	15	15	662	662	662	1	1	1	1	1	1	1	1	1	1	1	1	1	1	1
group_3785	hypothetical protein	15	15	206	206	206	1	1	1	1	1	1	1	1	1	1	1	1	1	1	1
dnaN	Beta sliding clamp	15	15	1100	1100	1100	1	1	1	1	1	1	1	1	1	1	1	1	1	1	1
rsuA	Ribosomal small subunit pseudouridine synthase A	15	15	695	695	695	1	1	1	1	1	1	1	1	1	1	1	1	1	1	1
rutA	Pyrimidine monooxygenase RutA	15	15	1091	1091	1091	1	1	1	1	1	1	1	1	1	1	1	1	1	1	1
group_3789	hypothetical protein	15	15	665	665	665	1	1	1	1	1	1	1	1	1	1	1	1	1	1	1
yecD_1	Isochorismatase family protein YecD	15	15	254	254	254	1	1	1	1	1	1	1	1	1	1	1	1	1	1	1
tdk	Thymidine kinase	15	15	617	617	617	1	1	1	1	1	1	1	1	1	1	1	1	1	1	1
galK	Galactokinase	15	15	1148	1148	1148	1	1	1	1	1	1	1	1	1	1	1	1	1	1	1
ndhI	NAD(P)H-quinone oxidoreductase subunit I, chloroplastic	15	15	545	545	545	1	1	1	1	1	1	1	1	1	1	1	1	1	1	1
ahr	Aldehyde reductase Ahr	15	15	1019	1019	1019	1	1	1	1	1	1	1	1	1	1	1	1	1	1	1
lysS	Lysine--tRNA ligase	15	15	1517	1517	1517	1	1	1	1	1	1	1	1	1	1	1	1	1	1	1
msrP_1	Protein-methionine-sulfoxide reductase catalytic subunit MsrP	15	15	647	647	647	1	1	1	1	1	1	1	1	1	1	1	1	1	1	1
emrE	Multidrug transporter EmrE	15	15	332	332	332	1	1	1	1	1	1	1	1	1	1	1	1	1	1	1
hypC	Hydrogenase maturation factor HypC	15	15	272	272	272	1	1	1	1	1	1	1	1	1	1	1	1	1	1	1
group_3799	hypothetical protein	15	15	341	341	341	1	1	1	1	1	1	1	1	1	1	1	1	1	1	1
recN	DNA repair protein RecN	15	15	1661	1661	1661	1	1	1	1	1	1	1	1	1	1	1	1	1	1	1
astC_1	Succinylornithine transaminase	15	15	578	578	578	1	1	1	1	1	1	1	1	1	1	1	1	1	1	1
group_3802	hypothetical protein	15	15	200	200	200	1	1	1	1	1	1	1	1	1	1	1	1	1	1	1
cdaR	Carbohydrate diacid regulator	15	15	614	614	614	1	1	1	1	1	1	1	1	1	1	1	1	1	1	1
group_3804	tRNA-Trp(cca)	15	15	75	75	75	1	1	1	1	1	1	1	1	1	1	1	1	1	1	1
focA	putative formate transporter 1	15	15	857	857	857	1	1	1	1	1	1	1	1	1	1	1	1	1	1	1
group_3806	hypothetical protein	15	15	356	356	356	1	1	1	1	1	1	1	1	1	1	1	1	1	1	1
ybcO	Putative nuclease YbcO	15	15	290	290	290	1	1	1	1	1	1	1	1	1	1	1	1	1	1	1
pdeC_3	putative cyclic di-GMP phosphodiesterase PdeC	15	15	317	317	317	1	1	1	1	1	1	1	1	1	1	1	1	1	1	1
fryB_2	PTS system fructose-like EIIB component 1	15	15	320	320	320	1	1	1	1	1	1	1	1	1	1	1	1	1	1	1
group_3810	hypothetical protein	15	15	998	998	998	1	1	1	1	1	1	1	1	1	1	1	1	1	1	1
nfrA_2	Bacteriophage adsorption protein A	15	15	1463	1463	1463	1	1	1	1	1	1	1	1	1	1	1	1	1	1	1
proY	Proline-specific permease ProY	15	15	1373	1373	1373	1	1	1	1	1	1	1	1	1	1	1	1	1	1	1
truB	tRNA pseudouridine synthase B	15	15	944	944	944	1	1	1	1	1	1	1	1	1	1	1	1	1	1	1
cadB	putative cadaverine/lysine antiporter	15	15	1052	1052	1052	1	1	1	1	1	1	1	1	1	1	1	1	1	1	1
dnaK	Chaperone protein DnaK	15	15	1916	1916	1916	1	1	1	1	1	1	1	1	1	1	1	1	1	1	1
pncC_1	Nicotinamide-nucleotide amidohydrolase PncC	15	15	1202	1202	1202	1	1	1	1	1	1	1	1	1	1	1	1	1	1	1
aaeX	Protein AaeX	15	15	203	203	203	1	1	1	1	1	1	1	1	1	1	1	1	1	1	1
tolR	Protein TolR	15	15	428	428	428	1	1	1	1	1	1	1	1	1	1	1	1	1	1	1
eptC	Phosphoethanolamine transferase EptC	15	15	1733	1733	1733	1	1	1	1	1	1	1	1	1	1	1	1	1	1	1
group_3820	hypothetical protein	15	15	167	167	167	1	1	1	1	1	1	1	1	1	1	1	1	1	1	1
rob	Right origin-binding protein	15	15	869	869	869	1	1	1	1	1	1	1	1	1	1	1	1	1	1	1
papD	Chaperone protein PapD	15	15	731	731	731	1	1	1	1	1	1	1	1	1	1	1	1	1	1	1
fdnI	Formate dehydrogenase, nitrate-inducible, cytochrome b556(Fdn) subunit	15	15	653	653	653	1	1	1	1	1	1	1	1	1	1	1	1	1	1	1
sbmA	Peptide antibiotic transporter SbmA	15	15	1220	1220	1220	1	1	1	1	1	1	1	1	1	1	1	1	1	1	1
group_3825	hypothetical protein	15	15	647	647	647	1	1	1	1	1	1	1	1	1	1	1	1	1	1	1
osmB	Osmotically-inducible lipoprotein B	15	15	218	218	218	1	1	1	1	1	1	1	1	1	1	1	1	1	1	1
group_3827	hypothetical protein	15	15	275	275	275	1	1	1	1	1	1	1	1	1	1	1	1	1	1	1
hexR	HTH-type transcriptional regulator HexR	15	15	869	869	869	1	1	1	1	1	1	1	1	1	1	1	1	1	1	1
rraA	Regulator of ribonuclease activity A	15	15	485	485	485	1	1	1	1	1	1	1	1	1	1	1	1	1	1	1
prmC	Release factor glutamine methyltransferase	15	15	833	833	833	1	1	1	1	1	1	1	1	1	1	1	1	1	1	1
mntB_2	Manganese transport system membrane protein MntB	15	15	857	857	857	1	1	1	1	1	1	1	1	1	1	1	1	1	1	1
nusB	Transcription antitermination protein NusB	15	15	419	419	419	1	1	1	1	1	1	1	1	1	1	1	1	1	1	1
sucC	Succinate--CoA ligase [ADP-forming] subunit beta	15	15	1166	1166	1166	1	1	1	1	1	1	1	1	1	1	1	1	1	1	1
group_3834	hypothetical protein	15	15	278	278	278	1	1	1	1	1	1	1	1	1	1	1	1	1	1	1
htpG	Chaperone protein HtpG	15	15	1874	1874	1874	1	1	1	1	1	1	1	1	1	1	1	1	1	1	1
group_3836	hypothetical protein	15	15	440	440	440	1	1	1	1	1	1	1	1	1	1	1	1	1	1	1
ilvN	Acetolactate synthase isozyme 1 small subunit	15	15	290	290	290	1	1	1	1	1	1	1	1	1	1	1	1	1	1	1
yigB	5-amino-6-(5-phospho-D-ribitylamino)uracil phosphatase YigB	15	15	716	716	716	1	1	1	1	1	1	1	1	1	1	1	1	1	1	1
rsxE	Electron transport complex subunit RsxE	15	15	695	695	695	1	1	1	1	1	1	1	1	1	1	1	1	1	1	1
tdcF	Putative reactive intermediate deaminase TdcF	15	15	389	389	389	1	1	1	1	1	1	1	1	1	1	1	1	1	1	1
rpsE	30S ribosomal protein S5	15	15	503	503	503	1	1	1	1	1	1	1	1	1	1	1	1	1	1	1
tatA	Sec-independent protein translocase protein TatA	15	15	269	269	269	1	1	1	1	1	1	1	1	1	1	1	1	1	1	1
group_3843	hypothetical protein	15	15	170	170	170	1	1	1	1	1	1	1	1	1	1	1	1	1	1	1
gss	Bifunctional glutathionylspermidine synthetase/amidase	15	15	1859	1859	1859	1	1	1	1	1	1	1	1	1	1	1	1	1	1	1
phoQ	Sensor protein PhoQ	15	15	1460	1460	1460	1	1	1	1	1	1	1	1	1	1	1	1	1	1	1
purK	N5-carboxyaminoimidazole ribonucleotide synthase	15	15	1067	1067	1067	1	1	1	1	1	1	1	1	1	1	1	1	1	1	1
group_3847	hypothetical protein	15	15	1208	1208	1208	1	1	1	1	1	1	1	1	1	1	1	1	1	1	1
flhE	Flagellar protein FlhE	15	15	341	341	341	1	1	1	1	1	1	1	1	1	1	1	1	1	1	1
tatE	Sec-independent protein translocase protein TatE	15	15	203	203	203	1	1	1	1	1	1	1	1	1	1	1	1	1	1	1
group_3850	hypothetical protein	15	15	110	110	110	1	1	1	1	1	1	1	1	1	1	1	1	1	1	1
thiK	Thiamine kinase	15	15	824	824	824	1	1	1	1	1	1	1	1	1	1	1	1	1	1	1
tdcG	L-serine dehydratase TdcG	15	15	1364	1364	1364	1	1	1	1	1	1	1	1	1	1	1	1	1	1	1
tyrS	Tyrosine--tRNA ligase	15	15	1274	1274	1274	1	1	1	1	1	1	1	1	1	1	1	1	1	1	1
cysQ	3'(2'),5'-bisphosphate nucleotidase CysQ	15	15	740	740	740	1	1	1	1	1	1	1	1	1	1	1	1	1	1	1
frr	Ribosome-recycling factor	15	15	557	557	557	1	1	1	1	1	1	1	1	1	1	1	1	1	1	1
hdeA	Acid stress chaperone HdeA	15	15	332	332	332	1	1	1	1	1	1	1	1	1	1	1	1	1	1	1
group_3857	hypothetical protein	15	15	380	380	380	1	1	1	1	1	1	1	1	1	1	1	1	1	1	1
ybfF	Esterase YbfF	15	15	764	764	764	1	1	1	1	1	1	1	1	1	1	1	1	1	1	1
tyrR	Transcriptional regulatory protein TyrR	15	15	1541	1541	1541	1	1	1	1	1	1	1	1	1	1	1	1	1	1	1
hns	DNA-binding protein H-NS	15	15	413	413	413	1	1	1	1	1	1	1	1	1	1	1	1	1	1	1
fucU	L-fucose mutarotase	15	15	422	422	422	1	1	1	1	1	1	1	1	1	1	1	1	1	1	1
fucK_1	L-fuculokinase	15	15	179	179	179	1	1	1	1	1	1	1	1	1	1	1	1	1	1	1
rsmH	Ribosomal RNA small subunit methyltransferase H	15	15	941	941	941	1	1	1	1	1	1	1	1	1	1	1	1	1	1	1
group_3866	hypothetical protein	15	15	1343	1343	1343	1	1	1	1	1	1	1	1	1	1	1	1	1	1	1
nfuA	Fe/S biogenesis protein NfuA	15	15	575	575	575	1	1	1	1	1	1	1	1	1	1	1	1	1	1	1
glpT	Glycerol-3-phosphate transporter	15	15	1358	1358	1358	1	1	1	1	1	1	1	1	1	1	1	1	1	1	1
tauB	Taurine import ATP-binding protein TauB	15	15	767	767	767	1	1	1	1	1	1	1	1	1	1	1	1	1	1	1
glmU	Bifunctional protein GlmU	15	15	1370	1370	1370	1	1	1	1	1	1	1	1	1	1	1	1	1	1	1
argB	Acetylglutamate kinase	15	15	776	776	776	1	1	1	1	1	1	1	1	1	1	1	1	1	1	1
yehX	Glycine betaine uptake system ATP-binding protein YehX	15	15	926	926	926	1	1	1	1	1	1	1	1	1	1	1	1	1	1	1
preA_2	NAD-dependent dihydropyrimidine dehydrogenase subunit PreA	15	15	368	368	368	1	1	1	1	1	1	1	1	1	1	1	1	1	1	1
dsrB	Protein DsrB	15	15	188	188	188	1	1	1	1	1	1	1	1	1	1	1	1	1	1	1
lysP	Lysine-specific permease	15	15	1469	1469	1469	1	1	1	1	1	1	1	1	1	1	1	1	1	1	1
group_3876	hypothetical protein	15	15	335	335	335	1	1	1	1	1	1	1	1	1	1	1	1	1	1	1
ampE	Protein AmpE	15	15	854	854	854	1	1	1	1	1	1	1	1	1	1	1	1	1	1	1
ycdZ	Inner membrane protein YcdZ	15	15	521	521	521	1	1	1	1	1	1	1	1	1	1	1	1	1	1	1
ppsR	Phosphoenolpyruvate synthase regulatory protein	15	15	833	833	833	1	1	1	1	1	1	1	1	1	1	1	1	1	1	1
lysO	Lysine exporter LysO	15	15	899	899	899	1	1	1	1	1	1	1	1	1	1	1	1	1	1	1
mnmE	tRNA modification GTPase MnmE	15	15	1364	1364	1364	1	1	1	1	1	1	1	1	1	1	1	1	1	1	1
group_3882	hypothetical protein	15	15	635	635	635	1	1	1	1	1	1	1	1	1	1	1	1	1	1	1
ybjI	5-amino-6-(5-phospho-D-ribitylamino)uracil phosphatase YbjI	15	15	815	815	815	1	1	1	1	1	1	1	1	1	1	1	1	1	1	1
group_3884	hypothetical protein	15	15	1007	1007	1007	1	1	1	1	1	1	1	1	1	1	1	1	1	1	1
hpcB	3,4-dihydroxyphenylacetate 2,3-dioxygenase	15	15	851	851	851	1	1	1	1	1	1	1	1	1	1	1	1	1	1	1
ycjO	Inner membrane ABC transporter permease protein YcjO	15	15	881	881	881	1	1	1	1	1	1	1	1	1	1	1	1	1	1	1
nlpD_2	Murein hydrolase activator NlpD	15	15	755	755	755	1	1	1	1	1	1	1	1	1	1	1	1	1	1	1
yhaJ_1	HTH-type transcriptional regulator YhaJ	15	15	896	896	896	1	1	1	1	1	1	1	1	1	1	1	1	1	1	1
rnpA	Ribonuclease P protein component	15	15	326	326	326	1	1	1	1	1	1	1	1	1	1	1	1	1	1	1
yhfX	putative protein YhfX	15	15	1163	1163	1163	1	1	1	1	1	1	1	1	1	1	1	1	1	1	1
manX_1	PTS system mannose-specific EIIAB component	15	15	434	434	434	1	1	1	1	1	1	1	1	1	1	1	1	1	1	1
pagP	Lipid A palmitoyltransferase PagP	15	15	560	560	560	1	1	1	1	1	1	1	1	1	1	1	1	1	1	1
hmp	Flavohemoprotein	15	15	1190	1190	1190	1	1	1	1	1	1	1	1	1	1	1	1	1	1	1
group_3894	hypothetical protein	15	15	347	347	347	1	1	1	1	1	1	1	1	1	1	1	1	1	1	1
group_3895	hypothetical protein	15	15	377	377	377	1	1	1	1	1	1	1	1	1	1	1	1	1	1	1
endA	Endonuclease-1	15	15	707	707	707	1	1	1	1	1	1	1	1	1	1	1	1	1	1	1
thiL	Thiamine-monophosphate kinase	15	15	977	977	977	1	1	1	1	1	1	1	1	1	1	1	1	1	1	1
umuC	Protein UmuC	15	15	1268	1268	1268	1	1	1	1	1	1	1	1	1	1	1	1	1	1	1
ppiB	Peptidyl-prolyl cis-trans isomerase B	15	15	494	494	494	1	1	1	1	1	1	1	1	1	1	1	1	1	1	1
mlrA_1	HTH-type transcriptional regulator MlrA	15	15	158	158	158	1	1	1	1	1	1	1	1	1	1	1	1	1	1	1
ppa	Inorganic pyrophosphatase	15	15	530	530	530	1	1	1	1	1	1	1	1	1	1	1	1	1	1	1
lhgO	L-2-hydroxyglutarate oxidase LhgO	15	15	1268	1268	1268	1	1	1	1	1	1	1	1	1	1	1	1	1	1	1
group_3903	hypothetical protein	15	15	632	632	632	1	1	1	1	1	1	1	1	1	1	1	1	1	1	1
group_3904	putative protein	15	15	590	590	590	1	1	1	1	1	1	1	1	1	1	1	1	1	1	1
yjeM_3	Inner membrane transporter YjeM	15	15	188	188	188	1	1	1	1	1	1	1	1	1	1	1	1	1	1	1
btuC	Vitamin B12 import system permease protein BtuC	15	15	980	980	980	1	1	1	1	1	1	1	1	1	1	1	1	1	1	1
ybjP	putative lipoprotein YbjP	15	15	515	515	515	1	1	1	1	1	1	1	1	1	1	1	1	1	1	1
ssuC_3	Putative aliphatic sulfonates transport permease protein SsuC	15	15	185	185	185	1	1	1	1	1	1	1	1	1	1	1	1	1	1	1
nanE	Putative N-acetylmannosamine-6-phosphate 2-epimerase	15	15	689	689	689	1	1	1	1	1	1	1	1	1	1	1	1	1	1	1
group_3910	hypothetical protein	15	15	743	743	743	1	1	1	1	1	1	1	1	1	1	1	1	1	1	1
yecS_2	L-cystine transport system permease protein YecS	15	15	668	668	668	1	1	1	1	1	1	1	1	1	1	1	1	1	1	1
metK	S-adenosylmethionine synthase	15	15	1154	1154	1154	1	1	1	1	1	1	1	1	1	1	1	1	1	1	1
araD	L-ribulose-5-phosphate 4-epimerase AraD	15	15	695	695	695	1	1	1	1	1	1	1	1	1	1	1	1	1	1	1
tsaD	tRNA N6-adenosine threonylcarbamoyltransferase	15	15	1013	1013	1013	1	1	1	1	1	1	1	1	1	1	1	1	1	1	1
fixX_1	Ferredoxin-like protein FixX	15	15	287	287	287	1	1	1	1	1	1	1	1	1	1	1	1	1	1	1
gadW	HTH-type transcriptional regulator GadW	15	15	728	728	728	1	1	1	1	1	1	1	1	1	1	1	1	1	1	1
group_3917	hypothetical protein	15	15	413	413	413	1	1	1	1	1	1	1	1	1	1	1	1	1	1	1
group_3918	hypothetical protein	15	15	539	539	539	1	1	1	1	1	1	1	1	1	1	1	1	1	1	1
trmO	tRNA (adenine(37)-N6)-methyltransferase	15	15	707	707	707	1	1	1	1	1	1	1	1	1	1	1	1	1	1	1
group_3920	hypothetical protein	15	15	779	779	779	1	1	1	1	1	1	1	1	1	1	1	1	1	1	1
chbR	HTH-type transcriptional regulator ChbR	15	15	512	512	512	1	1	1	1	1	1	1	1	1	1	1	1	1	1	1
nsrR	HTH-type transcriptional repressor NsrR	15	15	425	425	425	1	1	1	1	1	1	1	1	1	1	1	1	1	1	1
group_3923	hypothetical protein	15	15	668	668	668	1	1	1	1	1	1	1	1	1	1	1	1	1	1	1
group_3924	putative protein	15	15	854	854	854	1	1	1	1	1	1	1	1	1	1	1	1	1	1	1
gntK	Thermoresistant gluconokinase	15	15	527	527	527	1	1	1	1	1	1	1	1	1	1	1	1	1	1	1
hypB	Hydrogenase maturation factor HypB	15	15	872	872	872	1	1	1	1	1	1	1	1	1	1	1	1	1	1	1
lepB	Signal peptidase I	15	15	974	974	974	1	1	1	1	1	1	1	1	1	1	1	1	1	1	1
trmL	tRNA (cytidine(34)-2'-O)-methyltransferase	15	15	473	473	473	1	1	1	1	1	1	1	1	1	1	1	1	1	1	1
lsrD	Autoinducer 2 import system permease protein LsrD	15	15	992	992	992	1	1	1	1	1	1	1	1	1	1	1	1	1	1	1
ldrD_3	Small toxic polypeptide LdrD	15	15	107	107	107	1	1	1	1	1	1	1	1	1	1	1	1	1	1	1
zraP	Zinc resistance-associated protein	15	15	425	425	425	1	1	1	1	1	1	1	1	1	1	1	1	1	1	1
group_3932	hypothetical protein	15	15	1241	1241	1241	1	1	1	1	1	1	1	1	1	1	1	1	1	1	1
flgB	Flagellar basal body rod protein FlgB	15	15	416	416	416	1	1	1	1	1	1	1	1	1	1	1	1	1	1	1
group_3934	hypothetical protein	15	15	122	122	122	1	1	1	1	1	1	1	1	1	1	1	1	1	1	1
recC	RecBCD enzyme subunit RecC	15	15	3368	3368	3368	1	1	1	1	1	1	1	1	1	1	1	1	1	1	1
ybeZ	PhoH-like protein	15	15	1079	1079	1079	1	1	1	1	1	1	1	1	1	1	1	1	1	1	1
livK	Leucine-specific-binding protein	15	15	1109	1109	1109	1	1	1	1	1	1	1	1	1	1	1	1	1	1	1
selU	tRNA 2-selenouridine synthase	15	15	1094	1094	1094	1	1	1	1	1	1	1	1	1	1	1	1	1	1	1
napB	Periplasmic nitrate reductase, electron transfer subunit	15	15	449	449	449	1	1	1	1	1	1	1	1	1	1	1	1	1	1	1
hisJ	Histidine-binding periplasmic protein	15	15	782	782	782	1	1	1	1	1	1	1	1	1	1	1	1	1	1	1
cytR	HTH-type transcriptional repressor CytR	15	15	1025	1025	1025	1	1	1	1	1	1	1	1	1	1	1	1	1	1	1
oxc	Oxalyl-CoA decarboxylase	15	15	1694	1694	1694	1	1	1	1	1	1	1	1	1	1	1	1	1	1	1
coaE	Dephospho-CoA kinase	15	15	620	620	620	1	1	1	1	1	1	1	1	1	1	1	1	1	1	1
dcd	dCTP deaminase	15	15	581	581	581	1	1	1	1	1	1	1	1	1	1	1	1	1	1	1
selB	Selenocysteine-specific elongation factor	15	15	1844	1844	1844	1	1	1	1	1	1	1	1	1	1	1	1	1	1	1
group_3946	hypothetical protein	15	15	200	200	200	1	1	1	1	1	1	1	1	1	1	1	1	1	1	1
group_3947	hypothetical protein	15	15	524	524	524	1	1	1	1	1	1	1	1	1	1	1	1	1	1	1
ugpA	sn-glycerol-3-phosphate transport system permease protein UgpA	15	15	887	887	887	1	1	1	1	1	1	1	1	1	1	1	1	1	1	1
group_3949	hypothetical protein	15	15	227	227	227	1	1	1	1	1	1	1	1	1	1	1	1	1	1	1
garL_1	5-keto-4-deoxy-D-glucarate aldolase	15	15	545	545	545	1	1	1	1	1	1	1	1	1	1	1	1	1	1	1
tilS	tRNA(Ile)-lysidine synthase	15	15	1298	1298	1298	1	1	1	1	1	1	1	1	1	1	1	1	1	1	1
pstS	Phosphate-binding protein PstS	15	15	1040	1040	1040	1	1	1	1	1	1	1	1	1	1	1	1	1	1	1
metAS	Homoserine O-succinyltransferase	15	15	929	929	929	1	1	1	1	1	1	1	1	1	1	1	1	1	1	1
sdhD	Succinate dehydrogenase hydrophobic membrane anchor subunit	15	15	347	347	347	1	1	1	1	1	1	1	1	1	1	1	1	1	1	1
yqcC	putative protein YqcC	15	15	329	329	329	1	1	1	1	1	1	1	1	1	1	1	1	1	1	1
torD_1	Chaperone protein TorD	15	15	431	431	431	1	1	1	1	1	1	1	1	1	1	1	1	1	1	1
ygcP_2	putative protein YgcP	15	15	164	164	164	1	1	1	1	1	1	1	1	1	1	1	1	1	1	1
yehC	putative fimbrial chaperone YehC	15	15	674	674	674	1	1	1	1	1	1	1	1	1	1	1	1	1	1	1
cspE	Cold shock-like protein CspE	15	15	209	209	209	1	1	1	1	1	1	1	1	1	1	1	1	1	1	1
gpmA	2,3-bisphosphoglycerate-dependent phosphoglycerate mutase	15	15	752	752	752	1	1	1	1	1	1	1	1	1	1	1	1	1	1	1
mdtG	Multidrug resistance protein MdtG	15	15	197	197	197	1	1	1	1	1	1	1	1	1	1	1	1	1	1	1
group_3962	hypothetical protein	15	15	251	251	251	1	1	1	1	1	1	1	1	1	1	1	1	1	1	1
group_3963	hypothetical protein	15	15	503	503	503	1	1	1	1	1	1	1	1	1	1	1	1	1	1	1
yajI	putative lipoprotein YajI	15	15	539	539	539	1	1	1	1	1	1	1	1	1	1	1	1	1	1	1
group_3965	hypothetical protein	15	15	368	368	368	1	1	1	1	1	1	1	1	1	1	1	1	1	1	1
livF	High-affinity branched-chain amino acid transport ATP-binding protein LivF	15	15	713	713	713	1	1	1	1	1	1	1	1	1	1	1	1	1	1	1
hemB	Delta-aminolevulinic acid dehydratase	15	15	974	974	974	1	1	1	1	1	1	1	1	1	1	1	1	1	1	1
group_3968	hypothetical protein	15	15	236	236	236	1	1	1	1	1	1	1	1	1	1	1	1	1	1	1
lpxA	Acyl-[acyl-carrier-protein]--UDP-N-acetylglucosamine O-acyltransferase	15	15	788	788	788	1	1	1	1	1	1	1	1	1	1	1	1	1	1	1
narI	Respiratory nitrate reductase 1 gamma chain	15	15	677	677	677	1	1	1	1	1	1	1	1	1	1	1	1	1	1	1
group_3971	hypothetical protein	15	15	548	548	548	1	1	1	1	1	1	1	1	1	1	1	1	1	1	1
glyS	Glycine--tRNA ligase beta subunit	15	15	2069	2069	2069	1	1	1	1	1	1	1	1	1	1	1	1	1	1	1
mukF	Chromosome partition protein MukF	15	15	1322	1322	1322	1	1	1	1	1	1	1	1	1	1	1	1	1	1	1
mdtB_1	Multidrug resistance protein MdtB	15	15	494	494	494	1	1	1	1	1	1	1	1	1	1	1	1	1	1	1
hyaC	putative Ni/Fe-hydrogenase 1 B-type cytochrome subunit	15	15	707	707	707	1	1	1	1	1	1	1	1	1	1	1	1	1	1	1
fadR	Fatty acid metabolism regulator protein	15	15	719	719	719	1	1	1	1	1	1	1	1	1	1	1	1	1	1	1
ilvG	Acetolactate synthase isozyme 2 large subunit	15	15	1646	1646	1646	1	1	1	1	1	1	1	1	1	1	1	1	1	1	1
lspA	Lipoprotein signal peptidase	15	15	494	494	494	1	1	1	1	1	1	1	1	1	1	1	1	1	1	1
dcm	DNA-cytosine methyltransferase	15	15	1418	1418	1418	1	1	1	1	1	1	1	1	1	1	1	1	1	1	1
sstT	Serine/threonine transporter SstT	15	15	1244	1244	1244	1	1	1	1	1	1	1	1	1	1	1	1	1	1	1
eco	Ecotin	15	15	488	488	488	1	1	1	1	1	1	1	1	1	1	1	1	1	1	1
ddlA	D-alanine--D-alanine ligase A	15	15	1094	1094	1094	1	1	1	1	1	1	1	1	1	1	1	1	1	1	1
group_3983	hypothetical protein	15	15	713	713	713	1	1	1	1	1	1	1	1	1	1	1	1	1	1	1
group_3984	hypothetical protein	15	15	119	119	119	1	1	1	1	1	1	1	1	1	1	1	1	1	1	1
ybdO_2	putative HTH-type transcriptional regulator YbdO	15	15	902	902	902	1	1	1	1	1	1	1	1	1	1	1	1	1	1	1
group_3986	hypothetical protein	15	15	416	416	416	1	1	1	1	1	1	1	1	1	1	1	1	1	1	1
dgcN_2	Diguanylate cyclase DgcN	15	15	359	359	359	1	1	1	1	1	1	1	1	1	1	1	1	1	1	1
gyrB	DNA gyrase subunit B	15	15	2414	2414	2414	1	1	1	1	1	1	1	1	1	1	1	1	1	1	1
tyrP	Tyrosine-specific transport protein	15	15	1211	1211	1211	1	1	1	1	1	1	1	1	1	1	1	1	1	1	1
zapA	Cell division protein ZapA	15	15	329	329	329	1	1	1	1	1	1	1	1	1	1	1	1	1	1	1
group_3991	hypothetical protein	15	15	293	293	293	1	1	1	1	1	1	1	1	1	1	1	1	1	1	1
sfsA	Sugar fermentation stimulation protein A	15	15	704	704	704	1	1	1	1	1	1	1	1	1	1	1	1	1	1	1
ybdM_3	putative protein YbdM	15	15	137	137	137	1	1	1	1	1	1	1	1	1	1	1	1	1	1	1
[truncated: 3,627 more rows]
